# Supplementary material for: First description of a multisystemic and lethal SARS-CoV-2 variant of concern P.1 (Gamma) infection in a FeLV-positive cat
Source: Virol J. 2022 May 26;19:93. doi: 10.1186/s12985-022-01816-z (PMC9134146; doi:10.1186/s12985-022-01816-z)
Supplement: Supplementary file 1 — Additional file 1. Supplementary Table 1. GISAID acknowledgment table including 2,334 genome sequences used in our study. [file 12985_2022_1816_MOESM1_ESM.tsv]

Author	n (strains)	publication title	journal	publication URL	strains
Zhang,Y.-Z., Wu,F., Chen,Y.-M., Pei,Y.-Y., Xu,L., Wang,W., Zhao,S., Yu,B., Hu,Y., Tao,Z.-W., Song,Z.-G., Tian,J.-H., Zhang,Y.-L., Liu,Y., Zheng,J.-J., Dai,F.-H., Wang,Q.-M., She,J.-L. and Zhu,T.-Y.	1	unknown	unknown	unknown	Wuhan/Hu-1/2019
Weijun Chen, Yuhai Bi, Weifeng Shi and Zhenhong Hu	1	unknown	unknown	unknown	Wuhan/WH01/2019
Matt Storey, Xiaoyun Ren, Gary McAuliffe, Sally Roberts, Matthew Blakiston, Erasmus Smit, Lauren Jelly, Joep de Ligt	1	unknown	unknown	unknown	NewZealand/20VR0174/2020
Oskar Karlsson Lindsjo, Maria Lind Karlberg, Mattias Haukland, Reza Advani, Olov Svartstrom, Anna-Malin Linde, Sandra Broddesson, Shaman Muradrasoli, Anna Risberg, Karin Tegmark-Wisell	1	unknown	unknown	unknown	Sweden/20-04852/2020
Kenneth Siu-Sing LEUNG, Timothy Ting-Leung NG, Alan Ka-Lun WU, Miranda Chong-Yee YAU, Hiu-Yin LAO, Ming-Pan CHOI, Kingsley King-Gee TAM, Lam-Kwong LEE, Barry Kin-Chung WONG, Alex Yat-Man HO, Kam-Tong YIP, Kwok-Cheung LUNG, Raymond Wai-To LIU, Eugene Yuk-Keung TSO, Wai-Shing LEUNG, Man-Chun CHAN, Yuk-Yung NG, Kit-Man SIN, Kitty Sau-Chun FUNG, Sandy Ka-Yee CHAU, Wing-Kin TO, Tak-Lun QUE, David Ho-K…	1	unknown	unknown	unknown	HongKong/HKPU74-1302/2020
Katherine Laiton-Donato, Diego A. Álvarez-Díaz, Carlos Franco-Muñoz, Jose A. Usme-Ciro, Gloria Puerto, Nicolas D. Franco-Sierra, Mailyn A.Gonzalez, Zulma M. Cucunubá, Christian Julian Villabona‐Arenas, Liz Villabona-Arenas, Sussy Echeverria, Astrid C. Flórez, Sergio Gomez-Rangel, Luz Dary Rodriguez, Juliana Barbosa, Erika Ospitia, Diana Marcela Walteros-Acero, Martha Lucia Ospina Martinez, Marcel…	3	unknown	unknown	unknown	Colombia/VAC-INS-96176/2020,Colombia/SAN-INS-94514/2020,Colombia/SAN-INS-80123/2020
Sahukhan, A., Faktaufon, D., Singh, S., Cabemaiwai, T., Seemann, T., Horan, K., Sherry, N.L.	1	unknown	unknown	unknown	Fiji/FJ003/2020
Anca-Lelia (Riza) Costache, Ioana Streata, Stefania Dorobantu, Adina Dragos, Mihai Cucu, Ana-Maria Buga, Razvan Plesea, Andrei Pirvu, Elena Plesea, Monica Cara, Mihai Ioana	6	unknown	unknown	unknown	Romania/DJ00637/2020,Romania/DJ44116/2020,Romania/DJ58478/2021,Romania/DJ89600/2021,Romania/SC02389/2020,Romania/DJ03955/2020
Jeong-Min Kim, Yoon-Seok Chung, Namjoo Lee, Mi-Seon Kim, Sang Hee Woo, Hye-Jun Jo, Sehee Park, Heui Man Kim, Myung Guk Han	1	unknown	unknown	unknown	SouthKorea/KCDC07/2020
Shengyue Wang, Xiaonan Zhang, Gang Lu, Yun Tan, Yun Ling, Hongzhou Lu, Saijuan Chen	1	unknown	unknown	unknown	Shanghai/SH0009/2020
Cecilia Salazar, Marianoel Pereira, Ignacio Ferrés, Gonzalo Moratorio, Pilar Moreno, Gregorio Iraola	2	unknown	unknown	unknown	Uruguay/UY-8M/2020,Uruguay/UY-182/2020
Katherine Laiton-Donato, Diego A. Álvarez-Díaz, Carlos Franco-Muñoz, Mauricio Pacheco-Montealegre, Jonathan Reales, Diego Andrés Prada, Jose A. Usme-Ciro, Zulma M. Cucunubá, Christian Julian Villabona‐Arenas, Liz Villabona-Arenas, Sussy Echeverria, Astrid C. Flórez, Carolina Ferro, Diana Marcela Walteros-Acero, Franklin Prieto, Carlos Andrés Durán, Martha Lucia Ospina Martinez, Marcela Mercado-Re…	3	unknown	unknown	unknown	Colombia/TOL-INS-0344/2020,Colombia/ATL-INS-01/2020,Colombia/DC-INS-84587/2020
Gonzalez Claudia, Leyda Abrego, Moreno Ambar, Oris Chavarria, Jessica Gondola, Marlenne Castillo, Ortiz Alma, Castillo Jorge, Moreno Brechla, Franco Danilo, Lopez-Verges Sandra, Martinez Alexander	1	unknown	unknown	unknown	Panama/GMI-PA2382/2020
Baumeister E., Avaro M., Benedetti E., Russo M., Dattero ME, Pontoriero A., Cisterna D., Molina V., Perandones C., Tuduri E., De Belder D., Sanchez Loria J., Haim MS., Lorenzo F., Poklepovich T., Campos J.	122	unknown	unknown	unknown	Argentina/INEI112199/2021,Argentina/INEI112443/2021,Argentina/INEI113430/2021,Argentina/INEI113914/2021,Argentina/INEI115643/2021,Argentina/INEI113103/2021,Argentina/INEI115615/2021,Argentina/INEI111352/2021,Argentina/INEI113951/2021,Argentina/INEI113597/2021,Argentina/INEI112889/2021,Argentina/INEI109170/2021,Argentina/INEI115830/2021,Argentina/INEI114565/2021,Argentina/INEI114566/2021,Argentina…
Aubree Gordon, Angel Balmaseda, Cristhiam Cerpas, Gerald Vasquez, Hanny Moreira, John Kubale, Aria Rooker, Adriana van de Guchte, Keith Farrugia, Zhain Khalil, Ana Gonzalez-Reiche, Viviana Simon, Harm van Bakel	6	unknown	unknown	unknown	Nicaragua/MAN-56080/2021,Nicaragua/MAN-43072/2020,Nicaragua/MAN-37437/2020,Nicaragua/MAN-38346/2020,Nicaragua/MAN-10853_02/2020,Nicaragua/MAN-35044/2020
Amit Kumar Subudhi, Rahul P Salunke, Sara Mfarrej, Sharif Hala, Fadwa Alofi, Fathia Ben Rached, Afrah Alsomali, Asim Khogeer, Nashwa Al-khotani, Raeece Naeem, Anwar Hashem, Naif Almontashiri, Arnab Pain	1	unknown	unknown	unknown	SaudiArabia/KAUST-JEDDAH720/2020
Alwasti,H., AlHujairi,Z., AlAbbas,Z., Marhoon,A., Almoamen,G.	3	unknown	unknown	unknown	Bahrain/341509978/2021,Bahrain/342066533/2021,Bahrain/341726172/2021
Adamou Lagare, Diagne Moussa Moïse, Diallo Amadou, Dia Ndongo, Justin Lee, Dhwani Batra, Sankhe Safietou, Ndiaye Ndack, Loucoubar Cheikh, Faye Ousmane, Sall Amadou Alpha	1	unknown	unknown	unknown	Niger/73A/2020
Olawoye, I.B., Oluniyi, P.E., Eromon, P.E., Oguzie, J.U., Kayode, A.T., Uwanibe, J.N., Ugwu, C.A., Akano, K.O., Ajogbasile, F.V., Abechi, P.S., Olumade, T.J., Nosamiefan, I., Folarin, O., Happi, C.T.	3	unknown	unknown	unknown	BurkinaFaso/CV1837/2020,BurkinaFaso/CV1853/2020,Nigeria/CV3042/2021
Mounerou SALOU, Christelle BUTEL, Wembo A. HALATOKO,Issaka Maman, Abla A. KONOU, Amivi EHLAN, Adodo SADJI, Kokou TEGUENI,Sidonie A.M.KAGNISSODE, Akoélé SILIADIN, Alassane OURO-MEDELI, Messanh DOUFFAN,Déléma MABA,Sika DOSSIM, Améyo DORKENOO, Mireille PRINCE-DAVID,Anoumou DAGNRA,Laetitia SERRANO,Ahidjo AYOUBA,Eric DELAPORTE, Martine PEETERS	1	unknown	unknown	unknown	Togo/BMC-529-20/2020
Ngoi,J.M., Quashie,P., Morang'a,C.M., Amuzu,D.S., Adu,B., Kumordjie,S., Eshun,M., Boatemaa,L., Magnussen,V., Kotey,E., Tei-Maya,F., Arjarquah,A., Mutungi,J.K., Bediako,Y., Asante,I., Bonney,E., Kyei,G.B., Bonney,K., Amenga-Etego,L.N., Anang,A.K., Awandare,G.A., Ampofo,W.	1	unknown	unknown	unknown	Ghana/84162_S45/2020
Oluniyi P.E. et al	3	unknown	unknown	unknown	Nigeria/BO-CV336/2020,Cameroon/CV428/2020,Nigeria/LA-CV386/2020
Ahmad Abou Tayoun, Tom Loney, Hamda Khansaheb, Sathishkumar Ramaswamy, Divinlal Harilal, Zulfa Omar Deesi, Rupa Murthy Varghese, Hanan Al Suwaidi, Abdulmajeed Alkhaja, Mohammed Uddin, Rifat Hamoudi, Rabih Halwani, Abiola Catherine Senok, Qutayba Hamid, Norbert Nowotny, Alawi Alsheikh-Ali	3	unknown	unknown	unknown	UnitedArabEmirates/L920638060/2020,UnitedArabEmirates/L920673013/2020,UnitedArabEmirates/L121759318/2020
Elham Rizgalla, Elamin Abualas, Muntaser elTayeb Ibrahim, Adba Alfatih AlEmam, Mohamed Hassan Abdoelraheem Amoako DG, Everatt J, Mohale T, Ntuli N, Mahlangu B, Mnguni A, Ismail A, Bhiman JN, Hatem ahmed babeker Tamadur tag elser, Amira suliaman wadi, Yousif Rabih Makki, Shahinaz.A. Bedri	1	unknown	unknown	unknown	Sudan/N6669/2020
Sokhoun Yann, Ly Sovann, Kraing Sidonn, Yi Sengdoeurn, Chin Savuth, Chau Darapheak, Etienne Simon-Loriere, Veasna Duong, Erik A Karlsson	1	unknown	unknown	unknown	Cambodia/137333/2020
Soares da Silva, E., Dolores de Jesus da Costa, M., Salles de Sousa, A., Jayanti Pereira Tilman, A., Antonia da Costa, E., Barreto, I., Marr, I., Wapling, J., Francis, J., Ximenes, J., Canisia, D., Freeman, K., Dakh, F., Douglas, N., Seemann, T., Horan, K., Sherry, N.	1	unknown	unknown	unknown	Timor-Leste/TL27/2020
Placide Mbala-Kingebeni, Edith Nkwembe, Eddy Kinganda-Lusamaki, Amuri Aziza, Francisca Muyembe Mawete, Emmanuel Lokilo Lofiko, Jean Claude Makangara, Catherine Pratt, Matthias Pauthner, Josh Quick, Allison Black, James Hadfield, Trevor Bedford, Ian Goodfellow, Andrew Rambaut, Nick Loman, Kristian Andersen, Michael Wiley, Steve Ahuka-Mundeke, Jean-Jacques Muyembe Tamfum	1	unknown	unknown	unknown	DRC/6769/2021
Matthew Cotten, Dan Lule Bugembe, My V.T. Phan, Isaac Sseeewanyana, Patrick Semanda, Susan Nabadda, Pontiano Kaleebu	1	unknown	unknown	unknown	Uganda/UG185/2020
Tsuyoshi Sekizuka, Asami Ohnishi, Kentaro Itokawa, Rina Tanaka, Masanori Hashino, Hajime Kamiya, Motoi Suzuki, Makoto Kuroda	1	unknown	unknown	unknown	Japan/PG-0015/2020
Antoine Bridier-Nahmias, Amélie Recoing, Quentin Le Hingrat, Lena Daniel, Siham Hamri, Gilles Collin, Alexandre Storto, Mélanie Bertine, Charlotte Charpentier, Nadhira Houhou-Fidouh, Diane Descamps, Benoit Visseaux	1	unknown	unknown	unknown	France/IDF_HB_112001106076/2020
Pablo Tsukayama, Alejandra Dávila-Barclay, Luis González, Pedro E. Romero, Brenda Ayzanoa, Janet Huancachoque, Pool Marcos, Maribel Huaringa	1	unknown	unknown	unknown	Peru/LAM-UPCH-0006/2020
Adam Meijer, Harry Vennema, Jeroen Cremer, Sharon van den Brink, Bas van der Veer, AnneMarie van den Brandt, Florian Zwagemaker, Dennis Schmitz, Chantal Reusken, on behalf of the national COVID-19 response team	3	unknown	unknown	unknown	Curacao/CW-RIVM-10094/2020,Aruba/AW-RIVM-10389/2020,Aruba/AW-RIVM-10114/2020
David Perera, Ooi Mong How, Chua Hock Hin, Tonnii Sia Loong Loong, Wong Jyn Shan, Wong Kiing Aik, Chan Chia Jui	1	unknown	unknown	unknown	Malaysia/UNIMAS-14960/2020
Leondios G. Kostrikis et al.	2	unknown	unknown	unknown	Cyprus/BMVUCY363/2020,Cyprus/BMVUCY399/2020
Sesay et al	1	unknown	unknown	unknown	Gambia/GC19-026/2020
Mohd Noor Mat Isa, Irni Suhayu Sapian, Yusuf Muhammad Noor, Nurhezreen Md Iqbal, Mohd Faizal Abu Bakar, Enizza Kasim, Shamsidar Sopie, Siti Noraini Othman, Azrin Ahmad, Nor Azfa Johari, Shahrul Hisham Zainal Ariffin	1	unknown	unknown	unknown	Malaysia/MGI-MAEPS41/2020
Kumbu, J., Susapu, M., Palou, T., Seemann, T., Horan, K., Sherry, N.L.	2	unknown	unknown	unknown	PapuaNewGuinea/PNG3235/2020,PapuaNewGuinea/PNG3142/2020
Hicham EL ANNAZ, Hemlali Mouhssine, Elmostafa EL FAHIME, Marouane MELLOUL, Youssef AKHOUAD, Mly Abdelaziz ELALAOUI, Ahmed REGGAD, Sanaa ALAOUI-Amine, Rachid ABI, Rida TAGAJDID, Zohour KASMY, Safae ELKOCHRI, Nadia TOUIL, Mostafa ELOUENNASS, , Khalid ENNIBI, Idriss-Amine LAHLOU	1	unknown	unknown	unknown	Morocco/HMIMV-15EN/2020
Erdem Şahin, Gülendam Bozdayı, Hager Muftah, Selin Yiğit, Shaknoza Sarzhanova, Özlem Güzel Tunçcan, Murat Dizbay, Işıl Fidan, Kayhan Çağlar	2	unknown	unknown	unknown	Turkey/Ankara_GUMV_22790/2020,Turkey/Ankara_GUMV_42541/2020
OH consortium	1	unknown	unknown	unknown	mink/Netherlands/NB-EMC-43-3/2020
Radko Avi, Aare Abroi, Irja Lutsar, Kristi Huik, Taavi Päll, Meri Pauskar, Ene-Ly Jõgeda, Arina Shablinskaja, Eveli Kallas, Kai Truusalu, Dagmar Hoidmets, Katrin Kaarna, Tuuli Reisberg, Lili Azin Milani, Ulvi Gerst Talas, Heiki Niglas, Olga Sadikova, Liidia Dotsenko, Mari-Anne Härma, Kaisa Truus, Mats Hansen, Paul Naaber, Andrio Lahesaare	1	unknown	unknown	unknown	Estonia/Cov1852/2020
Paola Resende, Luciana Appolinario, Fernando Motta, Anna Carolina Paixão, Ana Carolina Mendonça, Jonathan Lopes, Irina Riediger, Maria do Carmo Debur, Marilda Siqueira on behalf of the Fiocruz COVID-19 Genomic Surveillance Network	1	unknown	unknown	unknown	Brazil/PR-FIOCRUZ-5619/2020
Endre Gábor Tóth, Balázs Somogyi, Bálint Eszenyi, Ferenc Jakab, Gábor Kemenesi	1	unknown	unknown	unknown	Hungary/MH-6603/2020
Roshdy,W.H., Kayed,A.E., Mostafa,A., El-Shesheny,R., Khalifa,M.K., Shehata,M., Shawky,S., Saleh,M., Gomaa,M., El Taweel,A., Mahmoud,S.H., Moatasim,Y., Kutkat,O., Kamel,M.N., Mahrous,N., El Sayes,M.A., El Guindy,N.M., Naguib,A., Kandeil,A., Kayali,G., Ali,M.A.	1	unknown	unknown	unknown	Egypt/CPHL-NRC-17/2020
Marion Barbet, Sylvie Behillil, Méline Bizard, Angela Brisebarre, Camille Capel, Etienne Simon-Lorière, Vincent Enouf, Maud Vanpeene, Sylvie van der Werf, Stéphanie Guyomard, Sébastien Breurec, Radjin Steingrover, Cherina Fleming, Antoine Talarmin	1	unknown	unknown	unknown	SaintMartin/IPG-7350/2020
Barrs,V.R., Peiris,M., Tam,K.W.S., Law,P.Y.L., Brackman,C.J.,To,E.M.W., Yu,V.Y.T., Chu,D.K.W., Perera,R.A.P.M. and Sit,T.H.C.	1	unknown	unknown	unknown	cat/HongKong/20-04236/2020
Javier Tognarelli, Karen Orostica, Barbara Parra, Loredana Arata, Jaime Lagos, Gisselle Barra, Patricia Bustos, Rodrigo Fasce, Andres Castillo, Jorge Fernandez	18	unknown	unknown	unknown	Chile/RM-24451/2020,Chile/VS-39495/2020,Chile/VS-62138/2021,Chile/BI-264976/2020,Chile/AN-263591/2020,Chile/AI-36459/2021,Chile/LL-55656/2021,Chile/CO-35720/2021,Chile/NB-63489/2021,Chile/LR-75413/2021,Chile/AN-67457/2021,Chile/MA-55150/2021,Chile/AR-253614/2020,Chile/BI-39473/2020,Chile/AR-172174/2020,Chile/NB-175520/2020,Chile/ML-260119/2020,Chile/AN-19058/2021
Paola Resende, Roxana Loayza, Cinthia Avila, Luciana Appolinario, Fernando Motta, Anna Carolina Paixao, Ana Carolina Mendonca, Marilda Siqueira on behalf of the Fiocruz COVID-19 Genomic Surveillance Network	2	unknown	unknown	unknown	Bolivia/26955/2020,Bolivia/26953/2020
Pablo Tsukayama, Alejandra Dávila-Barclay, Guillermo Salvatierra, Luis González, Pedro E. Romero, Diego Cuicapuza, Janet Huancachoque, Pool Marcos, Esdenka Pérez, Mauricio Prado, Freddy Tinajeros, Paula Carballo	5	unknown	unknown	unknown	Bolivia/SAN-UPCH-1078/2020,Bolivia/SAN-UPCH-1019/2020,Bolivia/SAN-UPCH-1039/2020,Bolivia/SAN-UPCH-1057/2020,Bolivia/SAN-UPCH-1005/2020
Paola Resende, Cynthia Vazquez, Luciana Appolinario, Fernando Motta, Anna Carolina Paixao, Ana Carolina Mendonca, Alice Sampaio Rocha, Renata Serrano Lopes, Marilda Siqueira on behalf of the Fiocruz COVID-19 Genomic Surveillance Network	3	unknown	unknown	unknown	Paraguay/33621/2020,Paraguay/33620/2020,Paraguay/33610/2020
Juan José Guadalupe, Sully Márquez, Belén Prado-Vivar, Monica Becerra-Wong, Carla Torres, Bernardo Gutiérrez, Jorge Luis Velez, Verónica Barragán, Patricio Rojas-Silva, Gabriel Trueba, Michelle Grunauer, Paúl Cárdenas	1	unknown	unknown	unknown	Ecuador/USFQ-097/2020
Goletić T., Goletić Š., Alić-Šeho A., Softić A., Šabić E., Jažić A., Nicević M., Hodžić A., Terzić I.	1	unknown	unknown	unknown	BosniaandHerzegovina/VFS-UNSA-LMGFI012/2020
Michael Carr, Gabriel Gonzalez, Jonathan Dean, Suzie Coughlan, Cillian F De Gascun	2	unknown	unknown	unknown	Ireland/D-NVRL-72IRL41349/2020,Ireland/CE-NVRL-73IRL26235/2020
Tim Roloff, Madlen Stange, Helena MB Seth-Smith, Alfredo Mari, Karoline Leuzinger, Julia Bielicki, Nadia Wohlwend,Martin Risch, Lorenz Risch, Manuel Battegay, Hans Hirsch, Adrian Egli	1	unknown	unknown	unknown	Liechtenstein/UHB-4168696501/2020
Karol Serwin, Andrzej Ossowski, Maria Szargut, Sandra Cytacka Anna Urbańska, Adam Majchrzak, Anna Niedźwiedź, Ewa Czerska, Anna Pawińska-Matecka, Joanna Gołąb, Miłosz Parczewski	1	unknown	unknown	unknown	Poland/KCZ_1.36/2020
Dirbáková Z., Bučková L., Reizigová L., Beňová K., Sujová S., Mokryšová S., Tinák M., Mojžiš M.	2	unknown	unknown	unknown	Slovakia/17493-VHU5689/2020,Slovakia/15687-VHU5282/2020
Victor M Corman, Julia Schneider, Donjeta Hajdari, Zana Deva, Xhevat Jakupi, Barbara Mühlemann, Jörn Beheim-Schwarzbach, Talitha Veith, Terry Jones, Christian Drosten	1	unknown	unknown	unknown	Kosovo/ChVir23133/2021
Juan David Ramírez, Carolina Florez, Marina Muñoz, Carolina Hernandez, Adriana Castillo, Sergio Castañeda, Nathalia Ballesteros, David Martínez, Laura Vega, Jesús E. Jaimes, Sergio Gomez, Angelica Rico, Lisseth Pardo, Esther C. Barros, Martha L. Ospina, Aníbal A. Teherán, Ana S. Gonzalez-Reiche, Matthew M. Hernandez, Emilia Mia Sordillo, Viviana Simon, Harm van Bakel, Alberto Paniz-Mondolfi	6	unknown	unknown	unknown	Colombia/CUN-GUR-0459/2020,Colombia/CUN-GUR-0458/2020,Colombia/BOY-GVI-97349/2020,Colombia/CES-GVI-97588/2020,Colombia/NAR-GUR-0627/2020,Colombia/NAR-GUR-0609/2020
Eliana P. Calvo, L. Johana Madroñero, Maria Fernanda Montañez-Suarez, Adriana Franco, Andres F. Cardona-Rios, Maria Stella López, Jhann Andrés Arturo, Lilia Bernal-Cepeda, Sonia P. Bohórquez, María Angélica Calderón-Peláez, Sigrid J. Camacho-Ortega, Carolina Coronel-Ruiz, Felix G. Delgado, Lady Lopez, ‪Myriam Lucia Velandia-Romero, Laura Silvana Pérez, Karl A Ciuoderis, Jorge E. Osorio, Juan P. H…	2	unknown	unknown	unknown	Colombia/MET-249/2020,Colombia/MET-409/2020
Leonardo I. Almonacid, Ana S. Gonzalez-Reiche, Matthew M. Hernandez, Jorge Levican, Ana Maria Contreras, Carlos Palma, Tamara García-Salum, Zenab Khan, Adriana van De Guchte, Ajay Obla, Jayeeta Dutta, Bremy Alburquerque, Eileen Serrano, Constanza Maldonado, M. Belen Leyton, Erick Salinas, Hala Alshammary, Juan Soto, Shwetha Hara Sridhar, Ying-Chih Wang, Melissa Smith, Robert Sebra, Marcela Ferres…	5	unknown	unknown	unknown	Chile/Coquimbo-PUC_MVL_0194/2020,Chile/Temuco-PUC_MVL_0242/2020,Chile/Arica-PUC_MVL_0173/2020,Chile/Santiago-PUC_MVL_0512/2020,Chile/Santiago-PUC_MVL_0510/2020
Belén Prado-Vivar, Sully Márquez, Juan José Guadalupe, Monica Becerra-Wong, Bernardo Gutiérrez, Khurram Mahbbob, Verónica Barragán, Patricio Rojas-Silva, Gabriel Trueba, Michelle Grunauer, Paúl Cárdenas	1	unknown	unknown	unknown	Ecuador/USFQ-197/2020
Fabian Aguilar, Katherine Apunte, Andrea Carrera, Nina Espinoza de los Monteros, Giovanna Moran, Marcelo Ortiz, Yeimy Rojas, Sonia Sislema, Carolina Proaño-Bolaños, Belén Prado-Vivar, Sully Márquez, Juan José Guadalupe, Monica Becerra-Wong, Bernardo Gutiérrez, Verónica Barragán, Patricio Rojas-Silva, Gabriel Trueba, Michelle Grunauer, Paúl Cárdenas	2	unknown	unknown	unknown	Ecuador/USFQ-209/2020,Ecuador/USFQ-208/2020
María Dolores Ocete, Begoña Fuster Escrivá, Carme Salvador García, Rafael Medina González, Concepción Gimeno Cardona and SeqCOVID-SPAIN consortium	1	unknown	unknown	unknown	Spain/VC-IBV-98025930/2021
Abdul Karim sesay, Abdoulie Kanteh, Jarra Manneh, Mariama Kujabi, Bakary Sanyang	2	unknown	unknown	unknown	Gambia/NPHL-100C/2020,Gambia/GC19-3659/2020
Lukas Zemaitis, Migle Gabrielaite, Jelena Razmuk, Svajune Muralyte, Ana Steponkiene, Lukas Vasionis, Danas Baksa	1	unknown	unknown	unknown	Lithuania/LTU000_36207/2021
Diallo Amadou, Diagne Moussa Moise, Dia Ndongo, Sankhe Safietou, Ndiaye Ndack, Loucoubar Cheikh, Faye Ousmane, Sall Amadou Alpha	2	unknown	unknown	unknown	Senegal/69414/2020,Senegal/91016/2020
Kathrine Stene-Johansen, Kamilla Heddeland Instefjord, Hilde Elshaug, Rasmus Riis Kopperud, Karoline Bragstad, Olav Hungnes	1	unknown	unknown	unknown	Norway/2861/2020
Kerrie M. Franzen, Mary L. Killian, Emily R. Love, Tod P. Stuber, Mia Torchetti, Suelee Robbe-Austerman	40	unknown	unknown	unknown	cat/USA/20-023863-001/2020,cat/USA/TX-TAMU-104-20-024799-001/2020,cat/USA/TX-TAMU-197-20-028752-001/2020,cat/USA/AL-20-028488-001/2020,cat/USA/CA-21-000296-001/2020,cat/USA/VA-20-037760-004/2020,cat/USA/20-023409-001/2020,cat/USA/AZ-21-004025-001/2021,cat/USA/CA-21-003696-001/2021,cat/USA/CA-20-018091-001/2020,cat/USA/TX-TAMU-252-20-031373-005/2020,cat/USA/TX-TAMU-250-20-031373-004/2020,cat/USA/T…
SEARCH Alliance with Gisela Barrera Badillo, Jose Ernesto Ramirez Gonzalez, Maria Natividad Cruz Ortiz, Nervain Benjamin Contreras Gonzalez, Tatiana Ernestina Nunez Garcia, Dayanira Sarith Arellano Suarez, Irma Lopez Martinez, Rita Flores Leon, Beatriz Olivares Flores	1	unknown	unknown	unknown	Mexico/BCN-SEARCH-102890/2020
Paulino-Ramírez, Robert; Cuevas, Paula; Mueses, Sayira; Ruiz, Ingrid; Jabier, Maridania; Vallejo Degaudenzi, Alejandro; Mushegian, Alexandra; Banakis, Stephanie; Ghedin, Elodie.	5	unknown	unknown	unknown	DominicanRepublic/UNIBE123/2020,DominicanRepublic/UNIBE114/2020,DominicanRepublic/UNIBE34/2020,DominicanRepublic/UNIBE173/2020,DominicanRepublic/UNIBE129/2020
Hamer,S.A., Pauvolid-Correa,A., Zecca,I.B., Davila,E., Auckland,L.D., Roundy,C.M., Tang,W., Torchetti,M., Killian,M.L., Jenkins-Moore,M., Akpalu,Y., Ghai,R.R., Spengler,J., Barton Behravesh,C., Fischer,R.S., Hamer,G.L., Franzen,K.M., Love,E.R.	3	unknown	unknown	unknown	cat/USA/TX-TAMU-013/2020,cat/USA/TX-TAMU-078/2020,cat/USA/TX-TAMU-057/2020
Fatma Bayrakdar, Yasemin Coşgun, Süleyman Yalcin, Ayşe Başak Altaş, Gülay Korukluoğlu	1	unknown	unknown	unknown	Turkey/HSGM-IST25/2020
Yan Li, Anna Kelleher, Jing Zhang, Brian Lynch, Ying Tao, Ausaf Ahmad, Paige Bunkley, Lauren Claire Godino, Owen Herzegh, Anna Uehara, Peter Cook, Han Jia Justin Ng, Caitlin M. Cossaboom, Natalie M. Wendling, Jonathan Towner, Brian Amman, Reid Harvey, Hannah M Rettler, Dean J Taylor, Rachel Marine, Clinton R. Paden, Dhwani Batra, Haibin Wang, Lakshmi Malapati, Tara Coalter, Jasmine Padilla, Morga…	2	unknown	unknown	unknown	cat/USA/UT-CDC-4168047-001/2020,cat/USA/UT-CDC-4159739-001/2020
Giandhari J, Pillay S, Lessells R, Mdlalose K, York D, Khan S, Tegally H, Wilkinson E, de Oliveira T	1	unknown	unknown	unknown	SouthAfrica/KRISP-K004036/2020
Ilarion Kupryianav, Iryna Subotsina, Anatoli Krasko, Olga Klimovoch, Elena Gasich, Kirill Bulda, Artur Akhremchuk, Leonid Valentovich, Sergei Semenov, Olga Saleuskaya, Larysa Radzienava 19 ноября	1	unknown	unknown	unknown	cat/Belarus/RRPCEM-VIS_1884O/2020
Elena Gasich, Kirill Bulda, Artur Akhremchuk, Leonid Valentovich, Vladimir Gorbunov	1	unknown	unknown	unknown	Belarus/HO-RRCEM-MOZ11874S/2020
Bas Oude Munnink, David Nieuwenhuijse, Reina Sikkema, Claudia Schapendonk, Irina Chestakova, Anne van der Linden, Theo Bestebroer, Stefan van Nieuwkoop, Mark Pronk, Pascal Lexmond, Corien Swaan, Manon Haverkate, Madelief Mollers, Mart Stein, Sandra Kengne Kamga Mobou, Jeroen van Kampen, Jolanda Voermans, Aura Timen, Corine GeurtsvanKessel, Annemiek van der Eijk, Richard Molenkamp, Marion Koopmans…	1	unknown	unknown	unknown	Netherlands/ZH-EMC-295/2020
Paola Resende, Indira Martins, Jessica Edwards, Luciana Appolinario, Fernando Motta, Anna Carolina Paixao, Ana Carolina Mendonca, Alice Sampaio Rocha, Renata Serrano Lopes, Marilda Siqueira on behalf of the Fiocruz COVID-19 Genomic Surveillance Network	4	unknown	unknown	unknown	Bahamas/33827/2020,Bahamas/33845/2020,Bahamas/33826/2020,Bahamas/33860/2020
Gordon P, Lam LG, Pabbaraju K, Wong A, Ma R, Li V, Melin A, Tipples G, Berenger B, Zelyas N, Kellner J, Bernier F, Chui L, Croxen M	1	unknown	unknown	unknown	Canada/AB-23471/2020
Alemayehu,D.H., Adnew,B., Alemu,F., Tefera,D.A., Seyoum,T., Beyene,G.T., Gelanew,T., Negash,A.A., Abebe,M., Mihrete,A., Bayih,A.G., Abdissa,A., Mulu,A.	1	unknown	unknown	unknown	Ethiopia/AH-002/2020
Weldemariam,A.G., Vanaerschot,M., Abichu,G., Kidane,E., Damena,D., Tessema,S.K., Gutema,G., Ahyong,V., Detweiler,A., Tan,M., Neff,N.,Fahsbender,E., Kalantar,K., Leta,D. and Tato,C.	1	unknown	unknown	unknown	Ethiopia/39379/2020
Abay Sisay, Abraham Tesfaye, Adey Feleke Desta, Giandhari Jennifer, Pillay Sureshnee, Yajna Ramphal, Naidoo Yeshnee, Tshiabuila Derek,Tegally Houriiyah, San James, Wilkinson Eduan, de Oliveira Tulio	2	unknown	unknown	unknown	Ethiopia/CERI-KRISP-K025616/2021,Ethiopia/CERI-KRISP-K025388/2021
Grayo Solene, Diagne Moussa Moïse, Dia Ndongo, Diallo Amadou, Mbengue Safietou Sankhe, Ndiaye Ndack, Diop Mamadou, Maimouna Mbanne, Mohamed Kane, Loucoubar Cheikh, Tordo Noel, Faye Ousmane, Sall Amadou Alpha	1	unknown	unknown	unknown	Guinea/Conakry_IPG16106/2020
Antonin Bal, Gregory Destras, Gwendolyne Burfin, Solenne Brun, Carine Moustaud, Raphaelle Lamy, Alexandre Gaymard, Maude Bouscambert-Duchamp, Florence Morfin-Sherpa, Martine Valette, Bruno Lina, Laurence Josset	1	unknown	unknown	unknown	France/ARA-14570/2020
Jorge González, Jacqueline Aldridge, Diego Alvarez, Marco Montes de Oca, Hermy Alvarez, Roberto Uribe-Paredes, Marcelo Navarrete	3	unknown	unknown	unknown	Chile/MA-CADIUMAG-38/2020,Chile/MA-CADIUMAG-17/2020,Chile/MA-CADIUMAG-25/2020
Luz Helena Patiño, Marina Muñoz, Nathalia Ballesteros, Carolina Hernández, Carolina Flórez, Sergio Gomez, Adriana van de Guchte, Zenab Khan, Jayeeta Dutta, Hala Alejel Alshammary, Ana S. Gonzalez-Reiche, Matthew M. Hernandez, Emilia Mia Sordillo, Viviana Simon, Harm van Bakel, Alberto Paniz-Mondolfi, Juan David Ramírez	2	unknown	unknown	unknown	Colombia/GUR-03233/2020,Colombia/GVI-133304/2020
Carlos Padilla Rojas, Karolyn Vega Chozo, Luis Barcena, Priscila Lope Pari, Omar Caceres Rey, Marco Galarza Perez, Maribel Huaringa Nuñez, Johanna Balbuena Torrez, Henri Bailon Calderon, Nancy Rojas Serrano	17	unknown	unknown	unknown	Peru/JUN-INS-282/2020,Peru/SAM-INS-751/2020,Peru/HVC-INS-806/2020,Peru/HVC-INS-280/2020,Peru/AYA-INS-748/2020,Peru/AYA-INS-750/2020,Peru/ICA-INS-757/2020,Peru/PIU-INS-839/2020,Peru/SAM-INS-755/2020,Peru/JUN-INS-775/2020,Peru/CAL-INS-289/2020,Peru/LOR-INS-791/2020,Peru/LOR-INS-763/2020,Peru/SAM-INS-835/2020,Peru/APU-INS-847/2020,Peru/PIU-INS-910/2020,Peru/CAL-INS-876/2020
Rabeh El-Shesheny, Ahmed Kandeil, Ahmed E Kayed, Mokhtar Gomaa, Richard Webby, Ghazi Kayali, Mohamed Ahmed Ali	1	unknown	unknown	unknown	Egypt/NRC-5645/2020
Eberhardt, MF; Irazoqui, JM; Ojeda, G; Rompato, G; Mugna, V; Pastor, C; Amadio, AF	4	unknown	unknown	unknown	Argentina/PAIS-E0033/2020,Argentina/PAIS-E0031/2020,Argentina/PAIS-E0027/2020,Argentina/PAIS-E0648/2021
María Delia Foussal, Gerardo Deluca, Natalia Andrea Ayala, María Verónica Gómez, Gustavo Giusiano, Horacio Lucero, Marcelo Marin, Antonieta Cayré, Laura Lescano, Eberhardt, MF, Irazoqui, Amadio, AF	2	unknown	unknown	unknown	Argentina/PAIS-E0147/2020,Argentina/PAIS-E0162/2020
Paola Resende, Patrick Delly, Jaques Boncy, Ito Journel, Luciana Appolinario, Fernando Motta, Anna Carolina Paixao, Ana Carolina Mendonca, Alice Sampaio Rocha, Taina Venas, Elisa Cavalcante Pereira, Renata Serrano Lopes, Marilda Siqueira on behalf of the Fiocruz COVID-19 Genomic Surveillance Network	1	unknown	unknown	unknown	Haiti/18249/2021
Katherine Laiton-Donato, Diego A. Álvarez-Díaz, Carlos Franco-Muñoz, Hector Alejandro Ruiz-Moreno, Paola Rojas, Maria T. Herrera-Sepúlveda, Diego Andrés Prada, Jhonnatan Reales-González, Sheryll Corchuelo, Julian Naizaque, Jorge Rivera, Gerardo Santamaría, Sergio Gomez, Lisseth Pardo, Juan Camilo Martinez, Marta Lopez Blanco, Ángela Alarcon Cruz, Diana Malo, Carmen Osorio, Magdalena Wiesner, Mart…	5	unknown	unknown	unknown	Colombia/VID-INS-VG-3199/2021,Colombia/CAQ-INS-VG-2177/2021,Colombia/DC-INS-VG-5560/2021,Colombia/TOL-INS-VG-1906/2021,Colombia/TOL-INS-VG-2872/2021
Katherine Laiton-Donato, Diego A. Álvarez-Díaz, Carlos Franco-Muñoz, Hector Alejandro Ruiz-Moreno, Maria T. Herrera-Sepúlveda, Diego Andrés Prada, Jhonnatan Reales-González, Sheryll Corchuelo, Julian Naizaque, Gerardo Santamaría, Sergio Gomez, Lisseth Pardo, Juan Camilo Martinez, Marta Lopez Blanco, Ángela Alarcon Cruz, Diana Malo, Carmen Osorio, Magdalena Wiesner, Martha Lucia Ospina Martinez, M…	1	unknown	unknown	unknown	Colombia/ATL-INS-VG-1226/2021
Fernández, FD; Marquez, N.; Debat, HJ.; Amadio, A; Irazoqui, M; Re, V.; Pisano, M.B.; Castro, G.; Barbas, G.	1	unknown	unknown	unknown	Argentina/PAIS-G0191/2021
Rossana C Jaspe, Carmen L Loureiro, Yoneira Sulbaran, Zoila Moros, Pierina D´Angelo, Lieska Rodríguez, José Luis Zambrano, Mariana Hidalgo, Víctor Alarcón, Domingo J Garzaro, CoViMol Group, Héctor R Rangel, Flor H Pujol	22	unknown	unknown	unknown	Venezuela/Tru211/2021,Venezuela/Ama7331/2021,Venezuela/Fal2128/2021,Venezuela/Zul5739/2021,Venezuela/Mer9698/2022,Venezuela/VOY3/2021,Venezuela/Ara3108/2022,Venezuela/Zul9656/2021,Venezuela/Mon2992/2021,Venezuela/Suc768/2021,Venezuela/VOY2/2021,Venezuela/Coj696/2022,Venezuela/Yar4067/2021,Venezuela/MirLab7/2021,Venezuela/Tru460/2021,Venezuela/Mir6031/2021,Venezuela/Car7734/2021,Venezuela/Zul2964/…
Karen Orostica, Constanza Campano, Barbara Parra, Loredana Arata, Gisselle Barra, Patricia Bustos, Rodrigo Fasce, Javier Tognarelli, Andres Castillo, Soledad Ulloa, Jorge Fernandez	14	unknown	unknown	unknown	Chile/AP-141817/2021,Chile/TA-162562/2021,Chile/LI-149320/2021,Chile/AI-178277/2021,Chile/MA-157867/2021,Chile/ML-174918/2021,Chile/AT-177119/2021,Chile/AT-92687/2021,Chile/AR-109885/2021,Chile/AN-119317/2021,Chile/ML-121142/2021,Chile/VS-88209/2021,Chile/AR-125922/2021,Chile/ML-84831/2021
Idabely Betancur Ortiz, Maria Stella López, Gloria Isabel Escobar, Juan P. Hernandez-Ortiz, Cristian Arbey Velarde Hoyos	2	unknown	unknown	unknown	Colombia/ANT-PRO-LDSP410/2021,Colombia/ANT-LDSP905/2021
Rossana C Jaspe, Carmen L Loureiro, Yoneira Sulbaran, Pierina D´Angelo, Zoila Moros, Lieska Rodríguez, José Luis Zambrano, Mariana Hidalgo, Esmeralda Vizzi, Víctor Alarcón, Domingo J Garzaro, CoViMol Group, Héctor R Rangel, Flor H Pujol	2	unknown	unknown	unknown	Venezuela/Z6620/2021,Venezuela/Ta2423/2021
Johana Hernandez Toloza, Marcela Castano Rodriguez,Gabriela Delgado Murcia, Alejandro Gomez Lopez, Marcela Mercado	2	unknown	unknown	unknown	Colombia/DC-LSPSDS-VG-1064540/2021,Colombia/CUN-LSPSDS-VG-1181561/2021
Ana M. Leiva, Diana Lopez, WilmerJ. Cuellar, Programa Nacional de Caracterización Genómica de SARS/CoV/2	2	unknown	unknown	unknown	Colombia/CAL-SYNLAB-249003714/2021,Colombia/RIS-SYNLAB-229070936/2021
Alfredo Bruno, Domenica de Mora, Maritza Olmedo, Michelle Páez, Jimmy Garcés, Maria Angelica Becerra, Marcela Mejia, Daniel Ramos, Fernando Llerena, Lizbeth Patiño, Ruben Armas	8	unknown	unknown	unknown	Ecuador/NIC-INSPI-53745/2021,Ecuador/NIC-INSPI-348751/2021,Ecuador/NIC-INSPI-350902/2021,Ecuador/NIC-INSPI-14442/2021,Ecuador/NIC-INSPI-100664/2021,Ecuador/NIC-INSPI-350096/2021,Ecuador/NIC-INSPI-56594/2021,Ecuador/NIC-INSPI-53526/2021
Karen Orostica, Constanza Campano, Barbara Parra, Patricia Bustos, Rodrigo Fasce, Andres Castillo, Jorge Fernandez	84	unknown	unknown	unknown	Chile/AT-162348/2021,Chile/LI-172268/2021,Chile/CO-197434/2021,Chile/AR-197598/2021,Chile/AR-184181/2021,Chile/AI-196287/2021,Chile/AI-196249/2021,Chile/NB-172401/2021,Chile/AP-189662/2021,Chile/LR-198975/2021,Chile/LL-192832/2021,Chile/LL-5805/2022,Chile/LL-185264/2021,Chile/AN-175645/2021,Chile/BI-175056/2021,Chile/LI-173386/2021,Chile/NB-172403/2021,Chile/CO-186910/2021,Chile/TA-172528/2021,Ch…
Alfredo Bruno, Domenica de Mora, Maritza Olmedo, Michelle Páez, Jimmy Garcés, Maria Angelica Becerra, Marcela Mejia, Daniel Ramos, Fernando Llerena, Carlos Chiluiza, Lizbeth Patiño, Ruben Armas	2	unknown	unknown	unknown	Ecuador/NIC-INSPI-14464/2021,Ecuador/NIC-INSPI-100937/2021
Uriel A. Hurtado Paez, Jenny Santiago Cuesta, Jeanneth Mosquera Rendon, Marcela Mercado Reyes	1	unknown	unknown	unknown	Colombia/CHO-CIB-01-110/2021
Alfredo Bruno, Maritza Olmedo, Michelle Páez, Jimmy Garcés, Johanna Laines, Mayra Wilca, Maria Angelica Becerra, Daniel Ramos, Lizbeth Patiño, Manuel Gonzalez, Domenica de Mora.	1	unknown	unknown	unknown	Ecuador/NIC-INSPI-1813-1987/2021
Chaib De Mares, Maryam; Zambrano, María Mercedes; Del Portillo, Patricia; Romero, Christian; Díaz, Nelly; Anzola, Juan Manuel; González, Laura; Duitama, Jorge; Restrepo, Silvia	1	unknown	unknown	unknown	Colombia/HUI-VG-6685/2021
Alfredo Bruno , Maritza Olmedo, Michelle Páez, Jimmy Garcés, Johanna Laines, Lizbeth Patiño, Manuel Gonzalez, Domenica de Mora.	7	unknown	unknown	unknown	Ecuador/NIC-INSPI-338334/2021,Ecuador/NIC-INSPI-324326/2021,Ecuador/NIC-INSPI-317343/2021,Ecuador/NIC-INSPI-337818/2021,Ecuador/NIC-INSPI-333252/2021,Ecuador/NIC-INSPI-327870/2021,Ecuador/NIC-INSPI-0421-2850/2021
Eberhardt, MF; Irazoqui, JM; Foussal, MD; Deluca, G; Ayala, NA; Gómez, MV; Giusiano, G; Lucero, H; Marin, M; Lescano, L; Cayré, A; Amadio, AF	1	unknown	unknown	unknown	Argentina/PAIS-E0014/2020
An-Ting Liou, Chih-Hsu Chang, Ping-Chang Lin, Yu-Chen Cheng, Ching-Yi Tsai, Wen-Chang Lin, Jeng-Yi Li, Mei-Yeh Jade Lu, Jer-Ming Chang, Shang-Jyh Hwang, Ming-Feng Hou, Inn-Wen Chong, Yuh-Jyh Jong, Jih-Jin Tsai, and Chiaho Shih	1	unknown	unknown	unknown	Taiwan/KMU-1/2020
Ivars Silamiķelis, Kaspars Megnis, Monta Ustinova, Ņikita Zrelovs, Vita Rovīte, Stella Lapiņa, Jana Osīte, Marta Priedīte, Uga Dumpis, Jānis Kloviņš	1	unknown	unknown	unknown	Latvia/055/2020
Onur TOKGUN et al.	1	unknown	unknown	unknown	Turkey/DEN-PAU17/2020
Natalia Ruiz Diaz, Gerardo Andino, Antonieta Cayré, Laura Lescano, Eberhardt, MF, Irazoqui, Amadio, AF	1	unknown	unknown	unknown	Argentina/PAIS-E0148/2020
Victor M Corman, Barbara Mühlemann, Jörn Beheim-Schwarzbach, Talitha Veith, Julia Tesch, Tobias Bleicker, Julia Schneider, Shmialiova Natallia, Sivets Natallia, Terry Jones, Christian Drosten	1	unknown	unknown	unknown	Belarus/ChVir21890/2020
Nikita S. D. Sahadeo, Arianne Brown-Jordan, Sarah Hill, Vernie Ramkissoon, Naresh Nandram, Avery Hinds, Jerome Foster, Stanley Giddings, Karla Georges, Marsha Ivey, Rahul Naidu, Risha Singh, SueMin Nathaniel, Rajini Haraksingh, Jaya Jayaraman, Chinna Chinnadurai, Adesh Ramsubhag, Nuno Faria, Oliver Pybus, Christopher Oura, Gabriel Escobar, Christine V. F. Carrington	2	unknown	unknown	unknown	TrinidadandTobago/TT7867/2020,TrinidadandTobago/TT2238/2020
Katherine Laiton-Donato, Diego A. Álvarez-Díaz, Carlos Franco-Muñoz, Mauricio Pacheco-Montealegre, Jonathan Reales, Sheryl Corchuelo, Maria T. Herrera, Julian Naizaque, Gerardo Santamaría, Paola Muñoz-Laiton, Diego Andrés Prada, Magdalena Wiesner, Martha Lucia Ospina Martinez, Marcela Mercado-Reyes	2	unknown	unknown	unknown	Colombia/SAP-INS-SPSAN01/2020,Colombia/NAR-INS-IP004/2020
Pavitra Roychoudhury, Hong Xie, Lasata Shrestha, Shah Mohamed Bakhash, Michelle Lin, Margaret Mills, Noah Baker, Sean Ellis, Saraswathi Sathees, Meei-Li Huang, Keith R Jerome, Alexander Greninger	1	unknown	unknown	unknown	Colombia/ATL-UW-651262551501/2020
Katherine Laiton-Donato, Carlos Franco-Muñoz, Diego A. Álvarez-Díaz, Hector Alejandro Ruiz-Moreno, Jhonnatan Reales-González, Diego Andrés Prada, Sheryll Corchuelo, Maria T. Herrera-Sepúlveda, Julian Naizaque, Gerardo Santamaría, Magdalena Wiesner, Martha Lucia Ospina Martínez, Marcela Mercado-Reyes.	2	unknown	unknown	unknown	Colombia/VAC-INS-VG-486/2020,Colombia/NAR-INS-VG-983/2021
Andres F. Cardona-Rios, Maria Stella López, Daniel O. Maldonado-Perez, Simón Villegas Velásquez, Lina M. Hurtado, Laura Silvana Perez, Karl A Ciuoderis, Maria Angélica Maya, Carolina Muñoz-Arango, Celeny Ortiz, Rita Almanza Payares, Idabely Betancur Ortiz, Sandra Ines Cano, Diego A. Álvarez-Díaz, Carlos Franco-Muñoz, Katherine Laiton-Donato, Hector Alejandro Ruiz-Moreno, Marcela Mercado-Reyes, Jo…	4	unknown	unknown	unknown	Colombia/ANT-CWOHC-VG-SEC01551Q/2021,Colombia/ANT-CWOHC-VG-SEC01777I/2021,Colombia/QUI-CWOHC-VG-PSEC01029O/2021,Colombia/AMA-CWOHC-VG-SEC01726J/2021
Fedik Abdul Rantam, Cita Rosita Sigit Prakoeswa, Damayanti Tinduh, Jusak Nugraha, Helen Susilowati, Andi Yasmin Wijaya, Ni Nyoman Tri Puspaningsih, Dwiyanti Puspitasari, Dominicus Husada, Neneng Dewi Kurniati, Aryati	1	unknown	unknown	unknown	Indonesia/JI-RSDS-RCVTD-UNAIR-33-C/2020
Subangkit;Pawestri,HA;Ikawati,HD;Nugraha,AA;Puspa,KD;Muflihanah;Mangidi,R;Pangesti,KNA;Soekarso,T;Puspandari,N;Setiawaty,V	1	unknown	unknown	unknown	Indonesia/SN-NIHRD-PME1692/2020
Yekti Hediningsih, Wiwik Peni, Sekti Handayani, Purnomo, Ismi Farhati, Endah Wahyu Y, Dyah Ayu, Dwi Nursetyaasih, Alia Wijayanti	1	unknown	unknown	unknown	Indonesia/JT-Labkes-25W/2021
Teemu Smura, Ravi Kant, Phuoc Truong, Hussein Alburkat, Hannimari Kallio-Kokko, Jenni Virtanen, Maija Suvanto, Sari Hannula, Harri Kangas, Pekka Ellonen, Olli Vapalahti	4	unknown	unknown	unknown	Finland/4LS11C5/2020,Finland/26SS4F7/2020,Finland/7LS13C3/2020,Finland/19CB11/2020
Tze Minn Mak, Sophie Octavia, Zhenyang Zhou, Lin Cui, Raymond Tzer Pin Lin	1	unknown	unknown	unknown	Singapore/1434-2/2020
Ahmed Al Harrasi, Aisha Al-Amri, Intisar Al-Shukri, Amal Al-Maani, Sajjad Asaf, Bilal Hussain, Samiya Al-Zadjali, Ahmed N Al-Rawahi, Saqib Bilal, Abdul Latif Khan, Samira Al-Mahruqi, Ahmed Al-Rawahi, Hanan Al-Kindi, Amina Al-Jardani.	1	unknown	unknown	unknown	Oman/520005754/2020
Dler,H., Dlshad,H., Furat,S., Sharmeen,F.-A., Dalia,F., Mohsen,A.,Hemdad,A., Fahmi,A., Hemn,M. and Idrees,H.	1	unknown	unknown	unknown	Iraq/NN_Erbil/2021
Bas Oude Munnink, Reina Sikkema, David Nieuwenhuijse, Irina Chestakova, Anne van der Linden, Marjan Boter, Emmanuelle Munger, Corine GeurtsvanKessel, Annemiek van der Eijk, Richard Molenkamp, Marion Koopmans, on behalf of the Dutch national COVID-19 response team.	2	unknown	unknown	unknown	cat/Netherlands/UN-EMC-1/2020,Netherlands/ZH-EMC-477/2020
Zohreh Fattahi, Marzieh Mohseni, Kimia Kahrizi, Hamed Fakhim, Elahe Nasri, Hossein Najmabadi.	1	unknown	unknown	unknown	Iran/GRC-Esf-11-171/2021
V Salimi,NZ Shafiei Jandaghi, J Yavarian, A Nejati, K Sadeghi, N Ghavvami,F Ajaminejad and T Mokhtari Azad	1	unknown	unknown	unknown	Iran/Qom-629/2020
Julia Klaus, Marina Luisa Meli, Regina Hofmann-Lehmann, Christian Beisel, Sarah Nadeau, Chaoran Chen, Ivan Topolsky, Philipp Jablonski, Lara Fuhrmann, David Dreifuss, Katharina Jahn, Rebecca Denes, Ina Nissen, Natascha Santacroce, Elodie Burcklen, Niko Beerenwinkel, Tanja Stadler	4	unknown	unknown	unknown	cat/Switzerland/ZH-UZH-S20_1829/2020,cat/Switzerland/ZH-UZH-USZ_10_Tier_2/2021,cat/Switzerland/SG-UZH-25025/2020,cat/Switzerland/ZH-UZH-Cat1/2020
Al Safar et al	1	unknown	unknown	unknown	UnitedArabEmirates/3360/2020
Kuo-Chien Tsao, Yu-Nong Gong, Shu-Li Yang, Yi-Chun Liu, Chung-Guei Huang, Mei-Jen Hsiao, Po-Wei Huang, Cheng-Ta Yang, Cheng-Hsun Chiu, Peng-Nien Huang, Kuo-Ming Lee, Guang-Wu Chen, Shin-Ru Shih	1	unknown	unknown	unknown	Taiwan/CGMH-CGU-36/2020
Kamolthip Atsawawaranunt, Elizabeth Batty, Wasun Chantratita, Thanat Chookajorn, Stefan Fernandez, Angkana Huang, Anthony R. Jones, Khajohn Joonsalak, Chonticha Klungtong, Theerarat Kochakarn, Prayuth Kaewmalang, Amornmas Kongklieng, Namfon Kotanan, Krittikorn Kumpornsin, Wudtichai Manasatienkij, Anek Mungaomklang, Bhakbhoom Panthan, Pukkaporn Parnwijitkul, Ekawat Pasomsub, Kingkan Rakmanee, Inse…	1	unknown	unknown	unknown	Thailand/SamutSakhon-CONI-0349/2020
Wasfi Fares, Kais Ghedira, Mariem Gdoura, Anissa Chouikha, Sondos Haddad, Henda Triki	1	unknown	unknown	unknown	Tunisia/SP-0105/2021
João Sobral, Maria Costa, Susana Ladeiro, Cathy Paulino, João Costa, Ricardo Leite	1	unknown	unknown	unknown	Portugal/IGC_g237/2020
Marion Barbet, Sylvie Behillil, Méline Bizard,Frédéric Lemoine,Corinne Maufrais,Christophe Malabat, Angela Brisebarre, Camille Capel, Louise Lefrançois, Etienne Simon-Lorière, Vincent Enouf, Maud Vanpeene, Sylvie van der Werf,GréGoire Potiron	1	unknown	unknown	unknown	Guadeloupe/IPP06250/2021
Samuel Cordey, Ana Rita Goncalves, Laurent Kaiser, Lorenzo Cerutti, Henri Pegeot, Melyssa Elies, Keith Harshman, Ioannis Xenarios, Emmanouil Dermitzakis	1	unknown	unknown	unknown	Switzerland/GE-32803817/2020
Kathrin Kattler, Stefan Lohse, Sascha Tierling, Thorsten Pfuhl, Sigrun Smola, Jörn Walter	1	unknown	unknown	unknown	Germany/SL-SU-10454229/2020
Vidanovic,D., Tesovic,B., Knezevic,A., Jovanovic,T., Jankovic,M., Sekler,M., Banovic Djeri,B., Petrovic,T., Volkening,J., Afonso,C.	3	unknown	unknown	unknown	Serbia/Backa_Palanka-733652711/2020,Serbia/Kraljevo-02092507/2020,Serbia/NoviPazar-17641405/2020
Anthony LEVASSEUR	2	unknown	unknown	unknown	France/PAC-IHU-3231-1/2021,France/PAC-IHU-0131/2020
Christian Beisel, Sarah Nadeau, Chaoran Chen, Ivan Topolsky, Philipp Jablonski, Lara Fuhrmann, David Dreifuss, Katharina Jahn, Rebecca Denes, Mirjam Feldkamp, Ina Nissen, Natascha Santacroce, Elodie Burcklen, Christiane Beckmann, Maurice Redondo, Olivier Kobel, Christoph Noppen, Sophie Seidel, Noemie Santamaria de Souza, Niko Beerenwinkel, Tanja Stadler	1	unknown	unknown	unknown	Switzerland/VS-ETHZ-331865/2020
Chaoran Chen, Sarah Nadeau, Catharine Aquino, Ivan Topolsky, Philipp Jablonski, Lara Fuhrmann, David Dreifuss, Katharina Jahn, Andreia Cabral de Gouvea, Maria Domenica Moccia, Simon Grüter, Timothy Sykes, Lennart Opitz, Griffin White, Laura Neff, Doris Popovic, Andrea Patrignani, Jay Tracy, Ralph Schlapbach, Christiane Beckmann, Maurice Redondo, Olivier Kobel, Christoph Noppen, Sophie Seidel, Noe…	2	unknown	unknown	unknown	Switzerland/VD-ETHZ-470566/2021,Switzerland/VD-ETHZ-480304/2021
Goletic S., Goletic T., Softic A., Alic-Seho A., Terzic I., Jazic A., Nicevic M., Hodzic A., Sabic E.	1	unknown	unknown	unknown	BosniaandHerzegovina/VFS-UNSA-LMGFI029/2021
Nadia Rodrigues, Diagne Moussa Moïse, Sanders Kevin, Dia Ndongo, Diallo Amadou, Sankhe Safietou, Diop Mamadou, Ndiaye Ndack, Loucoubar Cheikh, Faye Ousmane, da Luz Lima Mendonça Maria, Sall Amadou Alpha	1	unknown	unknown	unknown	CaboVerde/PortoNovo_14021/2020
Keith Durkin, Maria Artesi, Sébastien Bontems, Raphaël Boreux, Bouchra Boujemla, Cécile Meex, Pierrette Melin, Marie-Pierre Hayette, Vincent Bours	1	unknown	unknown	unknown	Belgium/ULG-11077/2020
Chouikha Anissa, Diallo Amadou, Diagne Moussa Moïse, Sankhe Safietou, Fares Wasfi, Haddad-Boubaker Sondes, Ben Alaya Nissaf, Gdoura Mariem, Dia Ndongo, Loucoubar Cheikh, Faye Ousmane, Triki Henda, Sall Amadou Alpha	3	unknown	unknown	unknown	Tunisia/M-3576/2021,Tunisia/H-0581/2021,Tunisia/Y-4470/2021
Catherine E. Arnold, Regina Z. Cer, Logan J. Voegtly, Kyle A. Long, Emily K. Stefanov, Andrew J. Bennett, Andrea E. Luquette, Robin H. Miller, Francisco Malagon, Luis A. Estrella, Lindsay A. Glang, Michael V. Deschenes, Chaselynn M. Watters, Stephen M. Eggan, and Kimberly A. Bishop-Lilly	5	unknown	unknown	unknown	Djibouti/NAMRU3_014/2020,Djibouti/NAMRU3_CL2/2020,Djibouti/NAMRU3_CL1/2020,Djibouti/NAMRU3_D12/2020,Djibouti/NAMRU3_B318/2021
Ndongo Dia, Ousmane Faye, Amadou Alpha Sall	1	unknown	unknown	unknown	Senegal/003/2020
María de Toro, José Manuel Azcona Gutiérrez, María Pilar Bea Escudero, Miriam Blasco Alberdi and SeqCOVID-SPAIN consortium	1	unknown	unknown	unknown	Spain/RI-IBV-98002306/2020
Ceballos, SG; Nardi, CF; Gramundi, ID; Gallego, F; De Roccis, CA; Castro, G; Cáceres, SB; Yulan, CB; Boutureira, MF.	4	unknown	unknown	unknown	Argentina/PAIS-D0029/2020,Argentina/PAIS-D0013/2020,Argentina/PAIS-D0028/2020,Argentina/PAIS-D0008/2020
CIDM-PH et al.	2	unknown	unknown	unknown	Australia/NSW1503/2020,Australia/NSW1299/2020
Anke Wienecke-Baldacchino, Jessica Tapp, Guillaume Fournier, Tamir Abdelrahman, Trung Nguyen Nguyen, Catherine Ragimbeau	1	unknown	unknown	unknown	Luxembourg/LNS3660996/2020
Mulenga Mwenda-Chimfwembe, Ngonda Saasa, Daniel Bridges	2	unknown	unknown	unknown	Zambia/ZMB-230/2020,Zambia/ZMB-337/2020
Neta Zuckerman, Efrat Dahan Bucris, Oran Erster, Ella Mendelson, Michal Mandelboim	2	unknown	unknown	unknown	Israel/CVL-n17051/2020,Israel/CVL-s2049/2020
Loureiro CL, Jaspe RC, D Angelo P, Zambrano JL, Rodriguez L, Alarcon V, Delgado M, Aguilar M, Garzaro D, Rangel HR, Pujol FH	2	unknown	unknown	unknown	Venezuela/3NE/2020,Venezuela/11MZ/2020
Jeong-Min Kim, Yoon-Seok Chung, Namjoo Lee, Sang Hee Woo, Hye-Jun Jo, Heui Man Kim, Jun-Sub Kim, Myung Guk Han	1	unknown	unknown	unknown	SouthKorea/KCDC2232/2020
Ae Kyung Park, Il-Hwan Kim, Heui Man Kim, Jeong-Min Kim, Namjoo Lee, Chaeyoung Lee, Sang Hee Woo, Eun-Jin Kim	2	unknown	unknown	unknown	SouthKorea/KDCA0014/2020,SouthKorea/KDCA1487/2021
Ae Kyung Park, Il-Hwan Kim, Heui Man Kim, Jeong-Min Kim, Jeong-Ah Kimg, Chae Young Lee, Jin Sun No, Eun-Jin Kim	1	unknown	unknown	unknown	SouthKorea/KDCA1903/2021
Ae Kyung Park, Il-Hwan Kim, Heui Man Kim, Jeong-Min Kim, Jeong-Ah Kim, Chae Young Lee, Jin Sun No, Eun-Jin Kim	1	unknown	unknown	unknown	SouthKorea/KDCA3381/2021
Fábio Sossai Possebon; Leila Sabrina Ullmann; Cecília Artico Banho; Cíntia Bittar; Guilherme Campos; Helena Lage Ferreira; Jorge A. Petroli Marchesi; Lívia Sacchetto; Maisa C. Pereira Parra; Marília Moraes; Robson Michael Delai; Leonardo Ferreira; Aline Cristiane Cechinel Assing Batista; Açucena Velho Rivas; Marcelo Fruehwirth; Adriele Barboza de Souza; Luiz Carlos Santiago Ferreira Junior; Franc…	2	unknown	unknown	unknown	Brazil/PR-BT31168FI/2020,Brazil/PR-BT51435FI/2021
Carina Andrea De Roccis, Gabriel Alejandro Castro, Silvana Beatriz Cáceres, Carolina Beatriz Yulan, Manuel Fabian Boutureira, Alejandro Ezequiel Rojas, Fernando Gallego, Santiago Guillermo Ceballos, Cristina Fernanda Nardi, Ivan Dario Gramundi	4	unknown	unknown	unknown	Argentina/PAIS-D0086/2020,Argentina/PAIS-D0063/2020,Argentina/PAIS-D0089/2021,Argentina/PAIS-D0088/2021
Fernández, FD, Marquez, N., Debat, HJ., Irazoqui, M., Amadio, A. Dra. Raskovsky Viviana, Dr. Lavaque Esteban, Dra. Veronica Lesser. Tecnica: Pamela Cajal, Fernanda Aguero.	3	unknown	unknown	unknown	Argentina/PAIS-G0156/2020,Argentina/PAIS-G0171/2020,Argentina/PAIS-G0160/2020
Fernández, FD; Marquez, N.; Miguel Alejandro Charre; Ariel David Fridman; Claudia Mamani; Fabiana Vaca; Debat, HJ.	1	unknown	unknown	unknown	Argentina/PAIS-G0302/2020
Fernández, FD, Marquez, N., Debat, HJ., Irazoqui, M., Amadio, A. Miguel Alejandro Charre, Ariel David Fridman, Claudia Mamani, Fabiana Vaca.	1	unknown	unknown	unknown	Argentina/PAIS-G0186/2020
Victoria Posner, Agustina Cerri, Pablo Casal, Joaquín Ezpeleta, Florencia Mascali, Ignacio García Labari, Elisa Bolatti, Cintia Fabbri, Victoria Luppo, Mariel Feroci, Matías Abalo, Julia Brignone, María Laura Martin, Carina Sen, Maria Laura Casela, Carina Bonacalza, Anabel Sinchi, María de los Angeles Conti, María Alejandra Morales, Sylvia Garcia, Ada Nazar, Camila Gonzalez, Agustina Pacual, Carl…	1	unknown	unknown	unknown	Argentina/PAIS-H0170/2020
Peralta AV; Muñoz Hidalgo, MG; Fass, M; Distéfano, AJ; Vera, PA; Chimeno Zoth, SA, Lozano Calderón, LC; Rivarola, M; PC; Seery, V; Remes Lenicov, F; Geffner, J; Salomón, H; Puebla, AF; Cacciabue, MPD; König, GA; Farber, MD; on behalf of 'Proyecto Argentino Interinstitucional de genomica de SARS-CoV-2' (PAIS Consortium).	1	unknown	unknown	unknown	Argentina/PAIS-C0172/2020
Nadia Analía Fuentealba, Gastón More, María Emilia Bravi, Juan Manuel Unzaga, Lorena De Felice, Marcos Salina, Mariana Viegas, Mercedes Soledad Nabaes Jodar, Laura Elena Valinotto, Fernando David Rivero, David Di Llulo, Marcelo Pecoraro, Carlos Javier Panei	1	unknown	unknown	unknown	cat/Argentina/PAIS-A0344/2020
Fernández, FD; Marquez, N.; Debat, HJ.; Re, V.; Pisano, M.B.; Castro, G.; Barbas, G.	2	unknown	unknown	unknown	Argentina/PAIS-G0046/2020,Argentina/PAIS-G0087/2020
Alexay, S; Thomas, G; Medina, C; Labarta, N; Streitenberger, C; Villegas, E; Barreda Frank, M; Grandis, E; Acevedo, ME; Alvarez Lopez, C; Jacques, O; Mistchenko, A; Nabaes Jodar, M; Goya, S; Lusso, S; Acuña, D; Natale, MI; Valinotto, LE; Viegas, M.	1	unknown	unknown	unknown	Argentina/PAIS-A0370/2020
David Di Lullo, Francisco Lucatelli, María Gracia Iovane, Marcelo Ariel del Valle Ovejero, Pablo Santiago Yute, María Florencia Coronel, María Lorena Méndez, Fernando David Rivero, Nabaes Jodar, MS; Goya, S; Acuña, D; Natale, MI; Lusso, S; Valinotto, LE; Viegas, M.	1	unknown	unknown	unknown	dog/Argentina/PAIS-A0642/2020
BRC: Fatiha M. Benslimane, Heba A. Al-Khatib, Oal Al-Jamal, Dana Al-Batesh, Hadi M. Yassine, Asmaa A. Al-Thani. MOPH and HMC: Abdullatif Al-Khal, Muna A. S. Al-Maslamani, Mashael A. Al-Bader, Hamda Alromaihi, Roberto Bertollini, Peter V. Coyle, Einas A. E. Al-Kuwari, Hamad E. Al-Romaihi, Salih Al-Marri, Mohammed Al-Thani, Reham A. El-Kahlout. QBB: Tasneem Al-Hamad, Dina Elgakhlab QGP: Fatima H. A…	2	unknown	unknown	unknown	Qatar/QA-QU_12-7-B1/2020,Qatar/QA-QU_02-2-35/2020
Ilhem Boutiba-Ben Boubaker, Sameh Trabelsi, Nissaf Ben Alaya, Maher Kharrat, Alia Ben Kahla, Jalila Ben Khelil, Salma Abid, Sana Ferjani, Mouna Ben Sassi, Mouna Safer, Imen Mkada, Imen Kacem, Gaies Emna, Soumaya Rammeh, Riadh Daghfous, Riadh Gouider.	1	unknown	unknown	unknown	Tunisia/55153/2020
Jolene Bowers, Heather Centner, Chris French, Hayley Yaglom, Ashlyn Pfeiffer, Darrin Lemmer, Dave Engelthaler, The Arizona COVID Genomics Union (ACGU)	1	unknown	unknown	unknown	cat/USA/AZ-TG787435/2021
Naranzul Tsedenbal, Bayasgalan Namuutsetseg, Khishigmunkh Chimedregzen, Seiichiro Fujisaki, Mina Nakauchi, Hideka Miura, Shinji Watanabe, Tsogzolmaa Ganbold, Bumdelger Bayanmunkh, Darmaa Badarch, Nymadawa Pagvajav, Bilegtsaikhan Tsolmon	4	unknown	unknown	unknown	Mongolia/UB-4389/2020,Mongolia/UB-361668/2021,Mongolia/UB-387841/2021,Mongolia/UB-8455/2020
Emmanouil Athanasiadis, Giannis Vatsellas, Theodoros Loupis, Katerina Zoi, Efthimia Petinaki, Dimitrios Thanos	1	unknown	unknown	unknown	Greece/1159/2020
Teemu Smura, Hannimari Kallio-Kokko, Jenni Virtanen, Maija Suvanto, Sari Hannula, Harri Kangas, Pekka Ellonen, Olli Vapalahti	1	unknown	unknown	unknown	Finland/10A66S14/2020
Zigui Chen, Paul K.S. Chan	1	unknown	unknown	unknown	HongKong/CUHK-NC9119/2020
Emmanouil Athanasiadis, Giannis Vatsellas, Theodoros Loupis, Katerina Zoi, Konstantina Gartzonika, Dimitrios Thanos	1	unknown	unknown	unknown	Greece/6848/2020
Sarah Schmedes, Jason Blanton	2	unknown	unknown	unknown	cat/USA/FL-BPHL-1081/2021,cat/USA/FL-BPHL-1083/2021
Consorcio Mexicano de Vigilancia Genómica (CoViGen-Mex). Authors (in alphabetical order): Julio Elias Alvarado-Yaah, Carlos F. Arias, Santiago Ávila-Ríos, Víctor Hugo Borja-Aburto, Celia Boukadida, Juan Bautista Chale-Dzul , José Antonio Enciso-Moreno, Gloria Elena Espinoza-Ayala, Fernando Fontove-Herrera, Concepción Grajales-Muñiz, Ricardo Grande, Alfredo Herrera-Estrella, Carla Ivón Herrera-Naj…	1	unknown	unknown	unknown	Mexico/COA-INER-IMSS-00212/2021
Marion Barbet, Sylvie Behillil, Méline Bizard, Angela Brisebarre, Camille Capel, Vincent Enouf, Louise Lefrançois, Frédéric Lemoine, Christophe Malabat, Corinne Maufrais, Hub de Bioinformatique et Biostatistiques, Etienne Simon-Lorière, Maud Vanpeene, Sylvie Van der Werf ,Antoine Talarmin	1	unknown	unknown	unknown	Guadeloupe/IPP02205/2021
Fernada Zurita, Belén Prado-Vivar, Sully Márquez, Juan José Guadalupe, Monica Becerra-Wong, Bernardo Gutiérrez, Patricio Vega-Mariño, Alberto Velez, Verónica Barragán, Patricio Rojas-Silva, Gabriel Trueba, Michelle Grunauer, Paúl Cárdenas	1	unknown	unknown	unknown	Ecuador/USFQ-1389/2021
Nikita S. D. Sahadeo, Arianne Brown-Jordan, Sarah Hill, Vernie Ramkissoon, Anushka Ramjag, Simone Keizer-Beache, Naresh Nandram, Avery Hinds, Karla Georges, Risha Singh, SueMin Nathaniel, Nuno Faria, Oliver Pybus, Christopher Oura, Gabriel Escobar, Christine V. F. Carrington	1	unknown	unknown	unknown	SaintVincentandtheGrenadines/53387/2021
Adam Meijer, Harry Vennema, Dirk Eggink, Jeroen Cremer, Sharon van den Brink, Bas van der Veer, AnneMarie van den Brandt, Florian Zwagemaker, Dennis Schmitz, Chantal Reusken, on behalf of the national COVID-19 response team	5	unknown	unknown	unknown	Aruba/AW-RIVM-11424/2021,Curacao/CW-RIVM-21717/2020,Netherlands/OV-RIVM-19069/2021,Netherlands/GE-RIVM-18773/2021,Bonaire/BQ-RIVM-16966/2021
Marion Barbet, Sylvie Behillil, Méline Bizard, Angela Brisebarre, Camille Capel, Etienne Simon-Lorière, Vincent Enouf, Maud Vanpeene, Sylvie van der Werf,Talarmin Antoine	1	unknown	unknown	unknown	Guadeloupe/IPP02964/2021
CZB Cliahub Consortium	1	unknown	unknown	unknown	USA/CA-CZB-28706/2021
Victor M Corman, Terry Jones, Jörn Beheim-Schwarzbach, Barbara Muehlemann, Talitha Veith, Julia Schneider, Marija Govedarica and Danijela Vujošević, Christian Drosten	1	unknown	unknown	unknown	Montenegro/ChVir-1265622002/2020
Santos, M.C.; Silva, A.M.; Junior, W.D.C.; Barbagelata, L.S.; Ferreira, J.A.; Sousa, E.M.A.; da Silva, P.S.; Pinheiro, K.C.; L.C.; Sousa Junior, E.C.	9	unknown	unknown	unknown	Brazil/RR-IEC176343/2020,Brazil/MA-IEC166966/2020,Brazil/MA-IEC-178658/2021,Brazil/AM-IEC-177328/2020,Brazil/MA-IEC-178664/2021,Brazil/PA-IEC-177365/2021,Brazil/AM-IEC-177290/2020,Brazil/PA-IEC-177366/2021,Brazil/RN-IEC-177512/2021
Sandrine Moreira, Ioannis Ragoussis, Guillaume Bourque, Jesse Shapiro, Mark Lathrop and Michel Roger on behalf of the CoVSeQ research group (http://covseq.ca/researchgroup)	1	unknown	unknown	unknown	Canada/QC-CHUM-2008201301A/2020
PHE Covid Sequencing Team, Dr Carika Weldon (Bermuda), Dr Ayoola Oyinloye (Bermuda)	1	unknown	unknown	unknown	Bermuda/204990916/2020
Katherine Laiton-Donato, Diego A. Álvarez-Díaz, Carlos Franco-Muñoz, Hector Alejandro Ruiz-Moreno, Maria T. Herrera-Sepúlveda, Diego Andrés Prada, Jhonnatan Reales-González, Sheryll Corchuelo, Julian Naizaque, Gerardo Santamaría, Magdalena Wiesner, Martha Lucia Ospina Martinez, Marcela Mercado-Reyes	1	unknown	unknown	unknown	Colombia/PUT-INS-VG-764/2020
Jolene Bowers, Megan Folkerts, Chris French, Hayley Yaglom, Ashlyn Pfeiffer, Darrin Lemmer, Dave Engelthaler, The Arizona COVID Genomics Union (ACGU)	1	unknown	unknown	unknown	USA/AZ-TG361531/2020
Juan José Guadalupe, Monica Becerra-Wong, Prado-Vivar, Sully Márquez, Bernardo Gutiérrez, Nabih Dahik, Carlos Mena, Ligia Briceño, Verónica Barragán, Patricio Rojas-Silva, Gabriel Trueba, Michelle Grunauer, Paúl Cárdenas	1	unknown	unknown	unknown	Ecuador/USFQ-161/2020
Juan José Guadalupe, Monica Becerra-Wong, Belén Prado-Vivar, Sully Márquez, Ligia Briceño, Carlos Mena, Nabih Dahik, Bernardo Gutiérrez, Verónica Barragán, Patricio Rojas-Silva, Gabriel Trueba, Michelle Grunauer, Paúl Cárdenas	1	unknown	unknown	unknown	Ecuador/USFQ-178/2020
Prystajecky Natalie, Linda Hoang, Dan Fornika, John Tyson, Shannon Russell, Kim Macdonald, Kimia Kamelian, Ana Pacagnella, Corrinne Ng, Loretta Janz, Robert Azana Terry Snutch, Mel Krajden	1	unknown	unknown	unknown	Canada/BC-BCCDC-5288/2020
Ramuth M, Manraj SS, Sonoo J, Bahadoor BS, Crawford M, Patel H, Harvey R, Goldstone R, Daniels RS, Nicod J	3	unknown	unknown	unknown	Mauritius/P-023559/2020,Mauritius/P-204139/2020,Mauritius/104661/2021
Nalia Ismael, Nadia Sitoe, Paulo Arnaldo, Nedio Mabunda, Giandhari J, Pillay S, Emmanuel S, Tegally H, Wilkinson E, de Oliveira T	1	unknown	unknown	unknown	Mozambique/CERI-KRISP-K015080/2021
Gédéon Prince Manouana, Moustapha Nzamba Maloum, Sam O’neilla Oye Bingono, Georgelin Nguema Ondo, Rodrigue Bikangui, Samira Zoa Assoumou, Srinivas reddy Pallerla, Jean Bernard Lekana-Douki, Joël-Fleury Djoba Siawaya, Steffen Borrmann, Thirumalaisamy P. Velavan, Bertrand Lell and Ayola Akim Adegnika	1	unknown	unknown	unknown	Gabon/CERMEL-X0100/2021
Cynthia P. Saloma,Jan Michael C. Yap,Benedict A. Maralit,Marc Edsel C. Ayes,Eva Maria Cutiongco-de la Paz,Francis A. Tablizo,Carlo M. Lapid,El King D. Morado,Joshua Gregor A. Dizon,Kenneth M. Kim,Maria Sofia L. Yangzon,Elcid Aaron R. Pangilinan,Renato Jacinto Q. Mantaring,Rianna Patricia S. Cruz,Shiela Mae M. Araiza,Jo-Hannah S. Llames,Kris P. Punayan,Jarvin E. Nipales,Lindsay Clare D.L. Carandan…	1	unknown	unknown	unknown	Philippines/PH-PGC-51564/2021
Amy Strydom, Adriano Mendes, Micheala Davids, Sim Mayaphi and Marietjie Venter, Giandhari J, Pillay S, Naidoo Y, Ramphal U, Lessells R, Emmanuel SJ, Tegally H, Wilkinson E, de Oliveira T	1	unknown	unknown	unknown	SouthAfrica/KRISP-K018548/2021
Mvula B, Chilima B, Chiwaula M, Mwangomba W, Panja L, Kasambara W, Auld A, Kim L, Kampira E, Kaba M, Wadonda N, Maida A, Giandhari J, Pillay S, Naidoo Y, Lessells R, Emmanuel SJ, Tegally H, Wilkinson E, de Oliveira T	1	unknown	unknown	unknown	Malawi/KRISP-K010208/2021
Christian Ranaivoson, Cara E. Brook, Vida Ahyong, Soa Fy Andriamandimby, Vololoniaina Raharinosy, Tsiry Randriambolamanantsoa, Helisoa Razafimanjato, Norosoa Razanajatovo, Andry Andrianarivelo, Zely Arivelo Randriamanantany, Michelle Tan, Cristina M. Tato, Joseph L. DeRisi, Vincent Lacoste, Philippe Dussart	1	unknown	unknown	unknown	Madagascar/LA2M-111985/2021
Githinji G.,Ochola I., Agoti C.,Mohamed K.S., de Laurent Z., Mburu M.W., Morobe J., Ndwiga L. Makori T., Ongera E., Lambisia A. Nokes D J., Brigitte Pool, Jude Gedeon, Meggy Louange, Leon Biscornet.	2	unknown	unknown	unknown	Seychelles/G40372/2021,Seychelles/SS2598/2021
Mulenga Mwenda-Chimfwembe, Ngonda Saasa, Daniel Bridges, ZNPHI and ZGSC	1	unknown	unknown	unknown	Zambia/ZMB-94237/2021
Maphalala GP, Amoako DG, Scheepers C, Mohale T, Ntuli N, Mahlangu B, Ismail A, Bhiman JN	1	unknown	unknown	unknown	Eswatini/N2787/2020
Dennis Deschka, Alexander Dilthey, Julia Fazaal, André Heimbach, Per Hoffmann, Torsten Houwaart, Malte Kohns Vasconcelos, Klaus Pfeffer, Bärbel Lippke, Kerstin Ludwig, Janine Silvery, Carsten Tiemann, Jörg Timm, Andreas Walker, Tobias Wienemann	1	unknown	unknown	unknown	Germany/NW-KRO-1707/2020
Samuel O. Oyola, Gilbert Kibet, Daniel Ouso, Shebbar Osiany, Edward Kiritu, Paul Dobi, Collins Muli, Patrick Amoth, Vishvanath Nene, Sonal P. Henson, Edward O. Abworo	2	unknown	unknown	unknown	Kenya/ILRI_COVC16212/2020,Kenya/ILRI_KEM-21-03-95520/2021
Derly Andrade Molina, Rubén Armas González, Gabriel Morey León, Darlyn Amaya, Katheryn Sacheri Viteri, Juan Carlos Fernández Cadena	2	unknown	unknown	unknown	Ecuador/UEES-INTERLAB-6537096/2021,Ecuador/UEES-INTERLAB-6537420/2021
Sully Márquez, Juan José Guadalupe, Belén Prado-Vivar, Monica Becerra-Wong, Bernardo Gutiérrez, Victor Vinicio Román, Verónica Barragán, Patricio Rojas-Silva, Gabriel Trueba, Michelle Grunauer, Paúl Cárdenas	1	unknown	unknown	unknown	Ecuador/USFQ-1242/2021
Nikita S. D. Sahadeo, Arianne Brown-Jordan, Sarah Hill, Vernie Ramkissoon, Anushka Ramjag, Rhonda Sealey-Thomas, Avery Hinds, Risha Singh, SueMin Nathaniel, Nuno Faria, Oliver Pybus, Gabriel Escobar, Christine V. F. Carrington	1	unknown	unknown	unknown	AntiguaandBarbuda/74112/2021
Joseph Fauver, Mallery Breban, Isabel Ott, Tara Alpert, Mary Petrone, Anderson Brito, Chantal Vogels, Annie Watkins, Chaney Kalinich, Jessica Rothman, Kendall Billig, Tobias Koch, Fabiola Cruz-Lopez, David Rivera Aponte, Fabiola Fontanet, Natalie Machargo, Andrea Firpo, Vianca Aponte, Ernesto Vazquez, Patricia Serrano, Tania Mitwalli, Karolane Gonzalez, Nathan Grubaugh	1	unknown	unknown	unknown	DominicanRepublic/Yale-6203/2021
Belén Prado-Vivar, Sully Márquez, Juan José Guadalupe, Monica Becerra-Wong, Bernardo Gutiérrez, Mayra Perero Intriago, Freddy Saldarriaga Mera , Miguel Sacoto Mazini, Verónica Barragán, Patricio Rojas-Silva, Gabriel Trueba, Michelle Grunauer, Paúl Cárdenas	1	unknown	unknown	unknown	Ecuador/USFQ-1080/2021
Derly Andrade Molina, Gabriel Morey León, Darlyn Amaya, Rubén Armas González, Juan Carlos Fernández Cadena	2	unknown	unknown	unknown	Ecuador/UEES-HLV-20/2021,Ecuador/UEES-14744/2021
Alfredo Bruno, Maritza Olmedo, Michelle Páez, Jimmy Garcés, Johanna Laines, Lizbeth Patiño, Manuel Gonzalez, Domenica de Mora.	1	unknown	unknown	unknown	Ecuador/NIC-INSPI-342912/2021
Alfredo Bruno, Maritza Olmedo, Michelle Páez, Jimmy Garcés, Johanna Laines, Marcela Mejía, Lizbeth Patiño, Manuel Gonzalez, Domenica de Mora.	1	unknown	unknown	unknown	Ecuador/NIC-INSPI-94872/2021
Hajar Lemriss, Sanaâ Lemriss, Amal Souiri, Narjis Amar, Mustapha Mouallif, Touria Essayagh, Jawad Bouzid, Saâd EL Kabbaj, Abderraouf Hilali	1	unknown	unknown	unknown	Morocco/refstage1/2020
Githinji G. et al 2020	1	unknown	unknown	unknown	Kenya/C54/2020
Ikram Omar Osman; Anthony Levasseur; Ludivine Brechar; Iman Abdillahi Hassan; Idil Salah abdillahi; Zeinab Ali Waberi; Jeremy Delerce; Linda Houhamdi; Pierre-Edouard Fournier; Philippe Colson; Mohamed Houmed Aboubaker; Didier Raoult; Christian A. Devaux.	1	unknown	unknown	unknown	Djibouti/CNSS00388-IHU1031243469/2020
Tze Minn Mak, Zhenyang Zhou, Lin Cui, Raymond Tzer Pin Lin	1	unknown	unknown	unknown	Singapore/238/2021
Fries,A.C., Purves,S.M., Meyer,J.R., Javorina,A.K., Connors,B.C., Macias,E.A., Lambert,A.W., Chapleau,R.R. and Starr,C.R.	1	unknown	unknown	unknown	Cuba/USAFSAM-S031/2020
Xiaoyun Ren, Matt Storey, Nikki Freed, Muhammad Faisal, Jing Wang, Hermes Perez, Anja Werno, Antje van der Linden, Arlo Upton, Chris Mansell, David Hammer, Dragana Drinkovic, Gary McAuliffe, Hana Sofia Andersson, James Ussher, Jill Sherwood, Josh Freeman, Julia Howard, Juliet Elvy, Mary DeAlmeida, Matt Blakiston, Matthew Rogers, Max Bloomfield, Michael Addidle, Michelle Balm, Sally Roberts, Sarah…	3	unknown	unknown	unknown	NewZealand/20VR3476/2020,NewZealand/21CV0068/2021,NewZealand/20VR3060/2020
Yamilka Diaz, Anyuri Ortiz, Adriana Weeden, Daniel Castillo, Claudia Gonzalez, Brechla Moreno, Mabel Martinez-Montero, Marlene Castillo, Gretel Vasquez, Lisseth Saenz, Danilo Franco, Yaneth Pitti, Oris Chavarria, Jessica Gondola, Ambar Moreno, Layda Abrego, Davis Beltran, Ilka Guerra, Jim Chang, Zumara Chaverra, Isela Guerrero, Alejandra Valoy, Melissa Gaitan, Dimelza Arauz, Maria Chen-German, El…	3	unknown	unknown	unknown	Panama/GMI-PA438718/2020,Panama/GMI-PA461381/2020,Panama/GMI-PA383427/2020
Mohammed A Samad, Mahmudul Hasan, Md Samun Sarker, Steven Pullan, Karen Osman, Sarah Hill, Guillaume Fournié, Jayna Raghwani	1	unknown	unknown	unknown	Bangladesh/BLRI_COVID-19_423/2020
Tonney Nyirenda, Arox W. Kamng'ona, Chisomo Msefula, David Chaima, Chimwemwe Mhango, Jonathan Mandolo, Wanangwa Ndovie, Samuel Gwayi, Chrispin Chaguza, Benjamin Kumwenda, Alistair Darby, Kondwani C. Jambo, Victor Mwapasa, Khuzwayo C. Jere	2	unknown	unknown	unknown	Malawi/COM-SEQ6586/2020,Malawi/COM-SEQ6103/2020
Arindam Maitra, Bhaswati Bandyopadhyay, Nidhan Kumar Biswas, Tamal Ghosh, Sreedhar Chinnaswamy, Ajay Chakraborti, Saumitra Das	1	unknown	unknown	unknown	India/WB-STM58/2020
Monika Gandhi, Pinal Trivedi, Maharshi Pandya, Nidhi Patel, Nitin Savaliya, Raghawendra Kumar, Dinesh Kumar, Zuber Saiyed, Komal Patel, Labdhi Pandya, Afzal Ansari, Nikha Trivedi, Meenakshi Shah, Neena Doshi, Varsha Godbole, Apurvasinh Puvar, Janvi Raval, Zarna Patel, R D Dixit, A M Kadri, Harsh Bakshi, Chaitanya Joshi, Madhvi Joshi	1	unknown	unknown	unknown	India/GJ-GBRC296a/2020
Dr. Milza Abdul Muhsin; Ms. Aminath Nazfa ; Ms. Aishath Shuhudha; Ms. Fathimath Zimna ;Mr. Ibrahim Nishan Ahmed	1	unknown	unknown	unknown	Maldives/MAV1497/2020
Carlos Padilla Rojas, Karolyn Vega Chozo, Priscila Lope Pari, Omar Caceres Rey, Marco Galarza Perez, Maribel Huaringa Nuñez, Johanna Balbuena Torres, Henri Bailon Calderon, Nancy Rojas Serrano.	4	unknown	unknown	unknown	Peru/LIM-INS-031/2020,Peru/CAJ-INS-061/2020,Peru/LAL-INS-056/2020,Peru/ANC-INS-066/2020
Andrea Macias, Belén Prado-Vivar, Sully Márquez, Juan José Guadalupe, Monica Becerra-Wong, Bernardo Gutiérrez, Verónica Barragán, Patricio Rojas-Silva, Gabriel Trueba, Michelle Grunauer, Paúl Cárdenas	3	unknown	unknown	unknown	Ecuador/USFQ-214/2020,Ecuador/USFQ-523/2020,Ecuador/USFQ-524/2020
Belén Prado-Vivar, Sully Márquez, Juan José Guadalupe, Monica Becerra-Wong, Diana Zambrano, Fredy Loor, Juan Zuñiga, Edison Chavez, Bernardo Gutiérrez, Verónica Barragán, Patricio Rojas-Silva, Gabriel Trueba, Michelle Grunauer, Paúl Cárdenas	1	unknown	unknown	unknown	Ecuador/USFQ-533/2020
Mert Kuskucu, Yesim Tuyji Tok, Kenan Midilli	1	unknown	unknown	unknown	Turkey/CTF_14092020_132/2020
Muhammad Shuaib, Raeece Naeem, Sara Mfarrej, Olga Douvropoulou, Raushan Nugmanova, Sharif Hala, Awad Al-Omari, Samer Salih, Abbas Al Mutair, Arnab Pain	1	unknown	unknown	unknown	SaudiArabia/KAUST-RIYADH1243/2020
Carmen Ezpeleta Baquedano, Ana Navascués, Ana Miqueleiz	1	unknown	unknown	unknown	Spain/NC-CHN-01002622/2020
Susann Handrick, Malena Bestehorn-Willmann, Simone Eckstein, Mathias C. Walter, Markus H. Antwerpen, Habiba Naija, Kilian Stoecker, Roman Wölfel & Mohamed Ben Moussa	1	unknown	unknown	unknown	Tunisia/11-MHT_24/2020
Ilhem Boutiba-Ben Boubaker, Sameh Trabelsi, Nissaf Ben Alaya, Maher Kharrat, Alia Ben Kahla, Jalila Ben Khelil, Salma Abid, Sana Ferjani, Mouna Ben Sassi, Mouna Safer, Guedi Ali Barreh, Habiba Ben Romdhane, Souissi Amira, Sarra Chamman, Hanen El Jebari, Asma Ferjani, Gaies Emna, Riadh Daghfous, Riadh Gouider.	1	unknown	unknown	unknown	Tunisia/19695/2020
Kathrine Stene-Johansen, Kamilla Heddeland Instefjord, Hilde Elshaug, Garcia Llorente Ignacio, Jon Bråte, Engebretsen Serina Beate,Pedersen Benedikte Nevjen, Line Victoria Moen, Debech Nadia, Atiya R Ali,Marie Paulsen Madsen, Rasmus Riis Kopperud, Hilde Vollan, Karoline Bragstad, Olav Hungnes	1	unknown	unknown	unknown	Norway/3048/2020
Carlos Padilla Rojas, Veronica Hurtado Vela, Orson Mestanza Millones, Iris Silva Molina, Luis Barcena Flores, Sandra Morales Ruiz, Steve Acedo Lazo, Omar Caceres Rey, Marco Galarza Perez, Henri Bailon Calderon, Nancy Rojas Serrano, Priscila Lope Pari, Lely Solari Zerpa, Joseph Huayra Niquen	9	unknown	unknown	unknown	Peru/ANC-INS-1740/2021,Peru/PAS-INS-1535/2021,Peru/HUV-INS-1857/2021,Peru/AYA-INS-1914/2021,Peru/CAJ-INS-1064/2021,Peru/UCA-INS-2170/2021,Peru/LAL-INS-1681/2021,Peru/LIM-INS-1398/2021,Peru/HUV-INS-1975/2021
Natale Alda, Mazzotta Elisa, Mason Nicoletta, Ceglie Letizia, Lucchese L, Stefani Annalisa, Bonfante Francesco, Bortolami Alessio, Fincato Alice, Monne Isabella, Bellinati Laura, Mion Monica, Guadagno Carmine, Quaranta Erika, Pastori Ambra, Terregino Calogero	1	unknown	unknown	unknown	cat/Italy/VE-IZSVe-20DIA30040-2/2020
Antonio Grimaldi, Patrizia Annunziata, Francesco Panariello, Biancamaria Pierri, Valentina Bouche, Chiara Colantuono, Maria Concetta Cuomo, Denise Di Concilio, Lucio Di Filippo, Anna Manfredi, Marcello Salvi, Antonio Limone, Pellegrino Cerino, Andrea Ballabio, Davide Cacchiarelli.	1	unknown	unknown	unknown	Italy/CAM-TIGEM-1703/2020
Borges et al	5	unknown	unknown	unknown	Portugal/PT8092/2021,Portugal/PT1153/2020,Portugal/PT18552/2021,Portugal/PT21561/2021,Portugal/PT27641/2022
Michael Carr, Gabriel Gonzalez, Jonathan Dean, Daniel Hare, Cillian F De Gascun	1	unknown	unknown	unknown	Ireland/KE-NVRL-77IRL65631/2020
Esther Viedma, Raúl Recio, Irene Múñoz-Gallego, Jennifer Villa, Rafael Delgado, Mª Dolores Folgueira and SeqCOVID-SPAIN consortiumconsortium	1	unknown	unknown	unknown	Spain/MD-IBV-99020672/2020
Jilini, G., Solomon, J., Darcy, A. W., Seemann, T., Horan, K., Sherry, N.L.	1	unknown	unknown	unknown	SolomonIslands/SOL009/2020
PHE Covid Sequencing Team	1	unknown	unknown	unknown	England/BRIS-1854A8C/2020
Alise Jakovele, Janis Pjalkovskis, Nikita Zrelovs, Monta Briviba, Ivars Silamikelis, Liga Birzniece, Kaspars Megnis, Una Krumina, Guntars Zarins, Vita Rovite, Lauma Freimane, Laila Silamikele, Laura Ansone, Davids Fridmanis, Elina Dimina, Irena Meistere, Daina Pule, Jurijs Perevoscikovs, Uga Dumpis, Janis Klovins	4	unknown	unknown	unknown	cat/Latvia/2561/2021,Latvia/3895/2021,cat/Latvia/2560/2021,cat/Latvia/411/2020
Chandima Jeewandara, Deshni Jayathilaka, Dinuka Ariyaratne, Tibutius Thanesh Pramanayagam, Diyanath Ranasinghe, Laksiri Gomes, Gathsaurie Neelika Malavige	1	unknown	unknown	unknown	SriLanka/CMC73350/2021
Ivars Silamiķelis, Kaspars Megnis, Monta Ustinova, Ņikita Zrelovs, Vita Rovīte, Mikus Gavars, Dmitrijs Perminovs, Uga Dumpis, Jānis Kloviņš	1	unknown	unknown	unknown	Latvia/152/2020
Sophie Le Poder, Corinne Sailleau, Marine Dumarest, Bernard Klonjkowski, Stéphan Zientara	1	unknown	unknown	unknown	cat/France/IDF-53/2020
Chandima Jeewandara, Deshni Jayathilaka, Dinuka Ariyaratne, Laksiri Gomes, Diyanath Ranasinghe, Dinuka Guruge, Ruwan Wijayamuni, Gathsaurie Neelika Malavige	1	unknown	unknown	unknown	SriLanka/CDR1885/2020
Jasmina Vranes, Michele Morgante, Federica Cattonaro	1	unknown	unknown	unknown	Croatia/52087_ID1647_4/2020
Placide Mbala-Kingebeni, Edith Nkwembe, Eddy Kinganda-Lusamaki, Amuri Aziza, Catherine Pratt, Matthias Pauthner, Josh Quick, Allison Black, James Hadfield, Trevor Bedford, Ian Goodfellow, Nick Loman, Kristian Andersen, Michael Wiley, Steve Ahuka-Mundeke, Jean-Jacques Muyembe Tamfum	1	unknown	unknown	unknown	DRC/396/2020
Garigliany,M., Vanlaere,A.-S., Clercx,C., Giet,D., Escriou,N., Huon,C., van der Werf,S., Eloit,M., Desmecht,D.	1	unknown	unknown	unknown	cat/Belgium/BE-MG-0320/2020
Bas Oude Munnink, Dion Gajadin, Ed Ijzerman, Emmanuelle Munger, Gary Gummels, Ingrid Krishnadath, Lycke Woittiez, Marion Koopmans, Mireille Van de Veer, Princes Wongsowidjojo, Radjesh Ori, Rohma Banwari, Stephen Vreden	1	unknown	unknown	unknown	Suriname/SR-05/2020
Lukas Endler, Anna Schedl, Fabian Amman, Petr Triska, Thomas Penz, Benedikt Agerer, Maelle Le Moing, Michael Schuster, Bekir Erguner, Jan Laine, Martin Senekowitsch, Christoph Bock, Andreas Bergthaler	2	unknown	unknown	unknown	Austria/CeMM4792/2020,Austria/CeMM9545/2021
Tony Wawina-Bokalanga, Joan Marti-Carerras, Bert Vanmechelen, Piet Maes	1	unknown	unknown	unknown	Belgium/rega-0803723/2020
Lukas Endler, Alexandra Popa, Benedikt Agerer, Jakob-Wendelin Genger, Alexander Lercher, Anna Schedl, Thomas Penz, Michael Schuster, Jan Laine, Martin Senekowitsch, Christoph Bock, Andreas Bergthaler	1	unknown	unknown	unknown	Austria/CeMM1341/2020
Matthew Cotten, Dan Lule Bugembe, My V.T. Phan, Pontiano Kaleebu et al.	1	unknown	unknown	unknown	Uganda/UG063/2020
Habiba Al Safar et al	2	unknown	unknown	unknown	UnitedArabEmirates/BTC-102-Medi_S3/2020,UnitedArabEmirates/BTC-4736/2020
Ramon Lorenzo-Redondo, Mamoudou Maiga, Ibrahima Guindo, Almoustapha I. Maiga, Anou M. Somboro, Lacy M. Simons, Judd F. Hultquist, Egon A. Ozer	1	unknown	unknown	unknown	Mali/MAL0134/2021
Isaac Miguel , Yvonne Imbert, Lucia de la Cruz, Ronald Skewes, Grey Benoit, Leyda Abrego, Marlene Castillo, Melissa Gaitan ,Oris Chavarria, Jessica Gondola, Ambar Moreno, Claudia Gonzalez V, Alexander A Martinez	2	unknown	unknown	unknown	DominicanRepublic/1500900/2021,DominicanRepublic/1419613/2021
Daniel B. Ramírez-Osorio, Andrew S. Muñoz-Gamba, Paula A. Quintero-Cortés, Johanna Zúñiga, Camila Gonzalez, Emy S. Torres, Andres Rojas-Gulloso, Edwin Cortes, Beatriz Maestre, José A. Usme-Ciro	1	unknown	unknown	unknown	Colombia/MAG-UCCSMR-VG456/2021
Joseph Francis Wamala, Abe G. Abias, Dennis Kenyi Lodiongo, Sudhir Bunga, James Ayei, Lul Lojok Deng, Richard Lino Loro Lako, John Rumunu, Juma John HM, Dan Lule Bugembe, Pontiano Kaleebu, Matthew Cotten, My V.T. Phan	2	unknown	unknown	unknown	SouthSudan/UG713/2021,SouthSudan/UG685/2021
Stella Lapiņa, Jana Osīte, Ģirts Šķenders, Reinis Vangravs, Jevgenijs Bodrenko, Kristīne Liepiņa, Anastasija Žuravļova, Arzu Algulieva, Reinis Zeltmatis, Dārta Pūpola, Jūlija Čevere, Oksana Savicka, Ilva Pole, Diāna Dušacka, Sergejs Ņikišins	2	unknown	unknown	unknown	Latvia/3803940/2021,Latvia/3877996/2022
Samuel O. Oyola, Daniel Ouso, Gilbert Kibet, Shebbar Osiany, Edward Kiritu, Paul Dobi, Collins Muli, Patrick Amoth, Vishvanath Nene, Sonal P. Henson, Edward O. Abworo	2	unknown	unknown	unknown	Kenya/ILRI_COVM01040/2021,Kenya/ILRI_COVM02617/2022
Mojnu Miah, Md. Mahfuzur Rahman, Shovan Basak Moon, Araf Mahmud, Sabera Gul Nahar, Manjur Hossain Khan, Senjuti Saha, Hassan Afrad, Mohammed Ziaur Rahman, Mohammad Jubair, Mohammad Enayet Hossain, Razib Mazumder, Mohammad Shahidul Islam, Ahmed Nawsher Alam, ASM Alamgir, Mahbubur Rahman, Mustafizur Rahman, Dinesh Mondal, Samir Kumar Saha, Tahmina Shirin, Firdausi Qadri	1	unknown	unknown	unknown	Bangladesh/icddrb-GSB15-066/2021
Cynthia P. Saloma,Jan Michael C. Yap,Benedict A. Maralit,Marc Edsel C. Ayes,Eva Maria Cutiongco-de la Paz,Francis A. Tablizo,Carlo M. Lapid,El King D. Morado,Joshua Gregor A. Dizon,Maria Sofia L. Yangzon,Elcid Aaron R. Pangilinan,Renato Jacinto Q. Mantaring,Rianna Patricia S. Cruz,Alyssa Joyce E. Telles,John Michael Egana,Joshua Jose Endozo,Shiela Mae M. Araiza,Jo-Hannah S. Llames,Kris P. Punayan…	1	unknown	unknown	unknown	Philippines/PH-PGC-72515/2021
Nicolás D. Franco-Sierra, Daniel Martínez Vargas, Yuliana Castañeda, Camilo Quiroga, Mailyn Gonzalez	2	unknown	unknown	unknown	Colombia/SAP-IAVH-VG-8812/2021,Colombia/COR-IAVH-VG-8806/2021
CDPH-COVIDNet	1	unknown	unknown	unknown	USA/CA-CDPH-3000120284/2021
Solène Grayo, Noël Tordo	2	unknown	unknown	unknown	Guinea/IPG-23128/2021,Guinea/IPG-25840/2021
Manraj SS, Sonoo J, Bahadoor BS, Mathur H, Sujeewon C, Jannoo N, Ramuth M	1	unknown	unknown	unknown	Mauritius/326001/2021
D. Fathmath Nazla Rafeeq, Ms. Aminath Nazfa, Ms. Aishath Shuhudha, Ms. Fathimath Zimna, Mr. Ibrahim Nishan Ahmed	2	unknown	unknown	unknown	Maldives/MAV62463/2021,Maldives/MAV73603/2021
CHRF Bangladesh Genomics Team, Dr. Zaheed Husain, Shafiul Azam	1	unknown	unknown	unknown	Bangladesh/CHRF-0554_Pr/2021
CHRF Bangladesh Genomics Team	1	unknown	unknown	unknown	Bangladesh/CHRF-0498/2021
Foster, C.; Au, J.; Ruiz Silva, M.; Deveson, I.; Bull, R.; Van Hal, S.; Rawlinson, W.	2	unknown	unknown	unknown	Australia/NSW-R0221/2021,Australia/NSW-RPAH-0956/2021
Victor M Corman, Barbara Mühlemann, Jörn Beheim-Schwarzbach, Talitha Veith, Julia Schneider, Zana Deva, Donjeta Hajdari, Aferdita Hyseni, Pranvera Abazi, Nazmi Mehmeti, Blendi Jerliu, Xhevat Jakupi, Terry Jones, Christian Drosten	1	unknown	unknown	unknown	Kosovo/ChVir25780_24/2021
Waleemas Jairak, Ekkapat Chamsai, Kitikhun Udom, Kamonpan Charoenkul, Supassama Chaiyawong, Navapon Techakriengkrai, Ratanaporn Tangwangvivat, Kamol Suwannakarn, Alongkorn Amonsin	1	unknown	unknown	unknown	cat/Thailand/CU27516/2021
Surasak Sangkhathat, Wison laochareousuk, Samonrapat Surasombutpatthana, Surakameth Mahasirimongkol, Thanit Sila	1	unknown	unknown	unknown	Thailand/COVPSU-00330/2021
Surakameth Mahasirimongkol,Nuanjun Wichukchinda,Archawin Rojanawiwat,Pilailuk Akkapaiboon Okada ,Waritta Sawaengdee,Penpitcha Thawong,Pundharika Piboonsiri,Jirapha Pakdee,Natthakul Bunneang	3	unknown	unknown	unknown	Thailand/DMSc-02743/2021,Thailand/DMSc-02431/2021,Thailand/DMSc-07838/2022
Elizabeth Batty, Wasun Chantratita, Thanat Chookajorn, Stefan Fernandez, Angkana Huang, Anthony R. Jones, Khajohn Joonlasak, Chonticha Klungtong, Theerarat Kochakarn, Namfon Kotanan, Krittikorn Kumpornsin, Duangkamon Loesbanluechai, Wudtichai Manasatienkij, Bhakbhoom Panthan, Ekawat Pasomsub, Kingkan Rakmanee, Insee Sensorn, Janjira Thaipadungpanit, Arporn Wangwiwatsin, Treewat Watthanachockchai	1	unknown	unknown	unknown	Thailand/Bangkok-CONI-0876/2021
Leakhena Pum, Sophoannadedh Rath, Jurre Y Siegers, Cecile Troupin, Ly Sovann, Kraing Sidonn, Yi Sengdoeurn, Chin Savuth, Chau Darapheak, Veasna Duong, Erik A Karlsson	3	unknown	unknown	unknown	Cambodia/f1029074/2021,Cambodia/848331/2021,Cambodia/784272/2021
Leakhena Pum, Sophoannadedh Rath, Cecile Troupin, Jurre Y Siegers, Ly Sovann, Kraing Sidonn, Yi Sengdoeurn, Chin Savuth, Chau Darapheak, Veasna Duong, Erik A Karlsson	2	unknown	unknown	unknown	Cambodia/893297/2021,Cambodia/900882/2022
Paola Resende, Luciana Appolinario, Fernando Motta, Elisa Cavalcante Pereira, Ighor Arantes, Alice Sampaio Rocha, Bruna Mendonça da Silva, Jéssica Graça Macedo de Carvalho, Larissa Macedo Pinto, Victor Guimaraes, Themis Rocha de Souza, Janaina Sonale Cavalcante Nogueira de Oliveira, Heglayne Pereira Vital da Silva, Isabelle Cristina Clemente dos Santos, Iago de Souza Gomes, Antonnyo Palmielly Dio…	1	unknown	unknown	unknown	Brazil/RN-FIOCRUZ-58887/2021
Krishna Das Manandhar	1	unknown	unknown	unknown	Nepal/CDBT-TU-QC4975/2021
Alexander Nagy, Lenka Cernikova, Martina Stara, Jaromira Vecerova, Timotej Suri, Helena Jirincova	2	unknown	unknown	unknown	CzechRepublic/NRL_10172/2021,CzechRepublic/NRL_9230/2021
National Public Health Laboratory Team	2	unknown	unknown	unknown	Nepal/NPHL-S-270/2021,Nepal/NPHL-S-1080/2022
Ae Kyung Park, Il-Hwan Kim, Heui Man Kim, Jeong-Ah Kim, Chae Young Lee, Eun-Jin Kim	1	unknown	unknown	unknown	SouthKorea/KDCA7090/2021
Ae Kyung Park, Il-Hwan Kim, Jeong-Ah Kim, Chae Young Lee, Hyuck Jin Lee, Eun-Jin Kim	2	unknown	unknown	unknown	SouthKorea/KDCA19450/2021,SouthKorea/KDCA20701/2021
Jeong-Ah Kim, Ae Kyung Park, Il-Hwan Kim, Chae Young Lee, Hyuck Jin Lee, Eun-Jin Kim	3	unknown	unknown	unknown	SouthKorea/KDCA25177/2021,SouthKorea/KDCA28825/2022,SouthKorea/KDCA30011/2022
Adam Meijer, Harry Vennema, Dirk Eggink, Jeroen Cremer, Sharon van den Brink, Bas van der Veer, AnneMarie van den Brandt, Lisa Wijsman, Kim Freriks, Ryanne Jaarsma, Euníce Then, Lynn Aarts, Sanne Bos, Stijn van Rossum, Florian Zwagemaker, Dennis Schmitz, Annelies Kroneman, Karim Hajji, Ivo van Walle, Chantal Reusken, on behalf of the national COVID-19 response team	9	unknown	unknown	unknown	Curacao/CW-RIVM-68503/2021,Curacao/CW-RIVM-66242/2021,Curacao/CW-RIVM-67141/2021,SintMaarten/SX-RIVM-68421/2021,Aruba/AW-RIVM-63976/2021,Bonaire/BQ-RIVM-67206/2021,Netherlands/NB-RIVM-67879/2021,SintMaarten/SX-RIVM-59731/2021,SintMaarten/SX-RIVM-56377/2021
Bode Shobayo, Mitali Mishra, Komal Jain, Jane MaCauley, Thomas Briese, W. Ian Lipkin, Nischay Mishra	2	unknown	unknown	unknown	Liberia/LIB-0004/2021,Liberia/LIB-0078/2021
Lagare Adamou, Diagne Moussa Moïse, Diallo Amadou, Dia Ndongo, Sankhe Safietou, Ndiaye Ndack, Loucoubar Cheikh, Faye Ousmane, Sall Amadou Alpha	1	unknown	unknown	unknown	Niger/CE-1586/21
Anthony Fries, Deanna Muehleman, Jennifer Meyer, William Gruner, Kelsey Lanter, Carol Garrett, Sarah Purves, Clarise Starr, Elizabeth Macias, Fritz Castillo, Jennifer Black, Cole Anderson	1	unknown	unknown	unknown	Kuwait/JA-USAFSAM-S4147/2021
Tony Wawina-Bokalanga, Zakaryia Almuharrmi, Khuloud Al Maamari, Fatma BaAlawi, Abdullah Balkhair, Ishraq Al Kindi, Azza Alqayoudhi, Faiza Alnamaani, Omar Balkhair, Piet Maes	3	unknown	unknown	unknown	Oman/rega-OM-221/2021,Oman/rega-OM-89/2021,Oman/rega-OM-78/2021
Tsuyoshi Sekizuka, Kentaro Itokawa, Rina Tanaka, Masanori Hashino, Nozomu Hanaoka, Masumichi Saito, Naomi Nojiri, Hazuka Y Furihata, Tsuguto Fujimoto, Makoto Kuroda	1	unknown	unknown	unknown	Japan/IC-2137/2021
Katherine Ching, Zhenyang Zhou, Royce Ang, Lin Cui, Raymond Tzer Pin Lin	2	unknown	unknown	unknown	Singapore/3626/2021,Singapore/3602/2021
Khine Zaw Oo, Zaw Win Htun, Kyaw Zawl Lin, Aung Sitt Hmue, Zaw Myo Lwin, Ko Ko Win, Kyee Myint, Ko Ko Lwin	2	unknown	unknown	unknown	Myanmar/DSMRC050/2021,Myanmar/DSMRC043/2021
Chantal Akoua-Koffi, Diané Bamourou, Etilé Anoh, Oby Wayoro, Safiatou Karidioula, Adjaratou Traoré, Soundélé Maïté, Monemo Pacome, Coulibaly Mbegnan, Bamba Fatoumata Touré, Kra Ouffoué, Jasmin Schlotterbeck, Grit Schubert, Essia Belarbi, Fabian Leendertz	1	unknown	unknown	unknown	CotedIvoire/COV-BKE8607-bc2/2021
Yacouba Sawadogo, Armel Poda, Halidou Tinto, Abdoul-Salam Ouedraogo	1	unknown	unknown	unknown	BurkinaFaso/CHUSS_10341/2021
Paola Resende, Luciana Appolinario, Fernando Motta, Elisa Cavalcante Pereira, Ighor Arantes, Alice Sampaio Rocha, Bruna Mendonça da Silva, Jéssica Graça Macedo de Carvalho, Larissa Macedo Pinto, Victor Guimaraes, Rafael Souza Guedes, Carmen Helena Ramos, Ana Flavia Mendonça, Cassiane Casanova, Luiz Augusto Pereira, Flavia Pereira Amorim da Silva, Vinicius Lemes da Silva, Marilda Siqueira on behal…	1	unknown	unknown	unknown	Brazil/GO-FIOCRUZ-60115/2021
Claudia Wong-Arambula, Abril Rodriguez-Maldonado, Vanessa Rivero-Arredondo, Ariadna Medina-Benitez, Joaquin Quiroz-Mercado, Sergio Rangel-Guerrero, Maribel Gonzalez-Villa, Natividad Cruz-Ortiz, Tatiana Nunez-Garcia, Gisela Barrera-Badillo, Fernando Gonzalez-Dominguez,Lucia Hernandez-Rivas, Irma Lopez-Martinez, Ernesto Ramirez-Gonzalez.	1	unknown	unknown	unknown	Mexico/YUC_InDRE_FB50987_S9756/2021
Carlos Padilla Rojas, Veronica Hurtado Vela, Orson Mestanza Millones, Iris Silva Molina, Luis Barcena Flores, Alicia Nuñez Llanos, Steve Acedo Lazo, Wendy Lizarraga Olivares, Victor Jimenez Vasquez, Sara Gordillo Vilchez, Kelly Vanessa Izarra Rojas, Edwart Rogger Rivera Serrano, Nieves Sevilla Castañeda, Princesa Medrano Alhuay, Omar Caceres Rey, Marco Galarza Perez, Henri Bailon Calderon, Nancy …	34	unknown	unknown	unknown	Peru/ICA-INS-10615/2021,Peru/LAM-INS-9143/2021,Peru/ARE-INS-12108/2021,Peru/LAM-INS-9820/2021,Peru/ICA-INS-9175/2021,Peru/HUV-INS-10642/2021,Peru/LOR-INS-10992/2021,Peru/HUV-INS-11660/2021,Peru/LAL-INS-9527/2021,Peru/PIU-INS-11659/2021,Peru/APU-INS-9984/2021,Peru/PIU-INS-9634/2021,Peru/MDD-INS-8732/2021,Peru/MDD-INS-9493/2021,Peru/TAC-INS-8712/2021,Peru/CAL-INS-8941/2021,Peru/PAS-INS-10321/2021,P…
Pham Ngoc Thach, Nguyen Thi Tam, Van Dinh Trang, Le Van Duyet, Nguyen Thu Trang, Nguyen Thi Hong Thuong, Nguyen Thi Kim Chi, Phan Manh Cuong, Thomas Kesteman, H.Rogier van Doorn on behalf of the OUCRU COVID-19 research group	1	unknown	unknown	unknown	Vietnam/VN6037/2021
Thang Minh Cao, Manh Huy Dao, Hang Pham Thi Thu, Nhung Vu Pham Hong, Dao Hoang Thi Nhu, Thao Nguyen Thi Ngoc, Giang Thanh Dang, Dai Vo Thi Trang, Loan Kim Hoang, Thinh Viet Nguyen, Quang Chan Luong, Quang Duy Pham, Thuong Vu Nguyen, Lan Trong Phan	1	unknown	unknown	unknown	Vietnam/PIHCM_0156/2021
Pham Ngoc Thach, Van Dinh Trang, Le Van Duyet, Nguyen Thi Kim Chi, Vu Ngoc Lien, Nguyen Thi Hang, Nguyen My Hanh, Nguyen Thi Hong Phuong, Tran Thi Van Dung, Ngo Thi Thu Hang, Nguyen Thi Nhu Ha, Luu Thi Dieu Lien, Nguyen Thu Trang, Nguyen Thi Hong Thuong, Trinh Cong Dien, Trinh Son Tung, Thomas Kesteman, Nguyen Thi Tam, H.Rogier van Doorn on behalf of the OUCRU COVID-19 research group	2	unknown	unknown	unknown	Vietnam/NHTD-OUCRU1516/2021,Vietnam/NHTD-OUCRU1451/2021
Trinh Hoang Long, Nguyen Duc Duy, Nguyen Bao Trieu, Huynh Kim Mai, Vu Thi Ngoc, Hoang Tien Thanh, Nguyen Dinh Lương, Do Thai Hung	1	unknown	unknown	unknown	Vietnam/DN2021-139/2021
Manh Huy Dao, Thang Minh Cao, Hang Pham Thi Thu, Nhung Vu Pham Hong, Dao Hoang Thi Nhu, Thao Nguyen Thi Ngoc, Giang Thanh Dang, Dai Vo Thi Trang, Loan Kim Hoang, Thinh Viet Nguyen, Quang Chan Luong, Uyen Phan Thi Ngoc, Quang Duy Pham, Thuong Vu Nguyen	1	unknown	unknown	unknown	Vietnam/PIHCM_337/2022
Pham Xuan Huy, Nghiem Xuan Hoan, Nguyen Linh Toan, Hannah Magdalena Krämer, Truong Nhat My, Tran Thanh Tung, Srinivas Reddy Pallerla, Le Huu Song, Thirumalaisamy P Velavan	1	unknown	unknown	unknown	Vietnam/HCMC_b03.03_22.12/2021
Jivan Q. Ahmed, Sazan Q. Maulud	1	unknown	unknown	unknown	Iraq/Duhok_8/2021
Sandra Gonzalez, Andrea Gómez de la Fuente, Cynthia Vazquez, Julio Barrios, Cesar Cantero, Tania Alfonzo, Shirley Villalba, Juan Torales, Maria Liz Gamarra	8	unknown	unknown	unknown	Paraguay/231882/2021,Paraguay/225830/2021,Paraguay/253270/2021,Paraguay/267635/2021,Paraguay/232842/2021,Paraguay/232378/2021,Paraguay/317915/2021,Paraguay/317911/2021
Antonin Bal, Gregory Destras, Gwendolyne Burfin, Hadrien Regue, Quentin Semanas, Martine Valette, Bruno Lina, Laurence Josset	1	unknown	unknown	unknown	France/ARA-HCL021160925301/2021
Catherine Anscombe, Philip Ashton, Ben Morton, Sam Lissauer, Kondwani Jambo	1	unknown	unknown	unknown	Malawi/MLW-00093/2021
Zainun Zaini, Nor Azian Hafneh, Haziq Momin	3	unknown	unknown	unknown	Brunei/13155/2021,Brunei/15220/2021,Brunei/15103/2021
Ryan McDonald, Keith MacKenzie, Meredith Faires, Kara Loos, Rachel DePaulo, Alanna Senecal, Amanda Lang, Jessica Minion, Roy Romanow Provincial Laboratory - Molecular Diagnostics	1	unknown	unknown	unknown	Canada/SK-RRPL-246782/2021
BRC: Heba A. Al-Khatib, Fatiha M. Benslimane,Maria K. Smatti, Hadeel T. Mohammed, Fatma Hassan Ali, Swapna Thomas, Ola Al-Jamal, Dana Al-Batsh, Hadi M. Yassine, Asmaa A. Al-Thani. MOPH and HMC: Abdullatif Al-Khal, Muna A. S. Al-Maslamani, Mashael A. Al-Bader, Hamda Alromaihi, Roberto Bertollini, Peter V. Coyle, Einas A. E. Al-Kuwari, Hamad E. Al-Romaihi, Salih Al-Marri, Mohammed Al-Thani, Reham A…	5	unknown	unknown	unknown	Qatar/QA.QU.18.28.C9/2021,Qatar/QA-QU-18-33-E1/2021,Qatar/QA.QU.19.7.F4/2021,Qatar/QA.QU.19.7.E4/2021,Qatar/QA.QU.18.36.A11/2022
Chandima Jeewandara, Deshni Jayathilaka, Tibutius Thanesh, Dumni Gunasinghe, Dinuka Ariyarathne, Ayesha Wijesinghe, Heshan Kuruppu, Diyanath Ranasinghe, Gathsaurie Neelika Malavige	1	unknown	unknown	unknown	SriLanka/aicbu2062/2021
Chandima Jeewandara, Deshni Jayathilaka, Heshan Kuruppu, Farha Bary, Tibutius Thanesh, Dumni Guasinghe, Dinuka Ariyaratne ,Ayesha Wijesinghe, Diyanath Ranasinghe, Gathsaurie Neelika Malavige	1	unknown	unknown	unknown	SriLanka/aicbu3435/2021
Marion Barbet, Sylvie Behillil, Méline Bizard, Angela Brisebarre, Camille Capel, Vincent Enouf, Louise Lefrançois, Frédéric Lemoine, Christophe Malabat, Corinne Maufrais, Slim El Khiari, Julien Fumey, Etienne Simon-Lorière, Maud Vanpeene, Sylvie Van der Werf ,Marc Biron	2	unknown	unknown	unknown	SaintBarthelemy/IPP36164/2021,SaintBarthelemy/IPP36166/2021
Katherine Laiton-Donato, Carlos Franco-Muñoz, Diego A. Álvarez-Díaz, Héctor Alejandro Ruiz-Moreno, Diego Andrés Prada, Jhonnatan Reales-González, Sheryll Corchuelo, María T. Herrera-Sepúlveda, Julián Naizaque, Gerardo Santamaría, Jorge Rivera, Paola Rojas-Estevez, Tatiana Cobos, Beatriz de Arco, Dioselina Peláez-Carvajal, Martha Lucia Ospina Martínez, Marcela Mercado-Reyes.	35	unknown	unknown	unknown	Colombia/AMA-INS-VG-15739/2022,Colombia/SAN-INS-VG-10765/2021,Colombia/COR-INS-VG-10694/2021,Colombia/SAN-INS-VG-11145/2021,Colombia/DC-INS-VG-10651/2021,Colombia/SAP-INS-VG-9095/2021,Colombia/LAG-INS-VG-10736/2021,Colombia/CAQ-INS-VG-11226/2021,Colombia/CAQ-INS-VG-11225/2021,Colombia/BOY-INS-VG-11017/2021,Colombia/DC-INS-VG-9717/2021,Colombia/MET-INS-VG-9294/2021,Colombia/GUA-INS-VG-11504/2021,C…
Diana López-Alvarez, Nelson Rivera Franco,Andres Castillo, David Valencia, Melissa Solarte, Erica M. Aristizabal, Flor Saa, Beatriz Parra & Programa Nacional de Caracterización Genómica de SARS-CoV-2	3	unknown	unknown	unknown	Colombia/UN-FVL-29938014/2021,Colombia/QUI-LADS-1092858290/2021,Colombia/VAC-UV-20030151/2022
Adam Meijer, Harry Vennema, Dirk Eggink, Jeroen Cremer, Sharon van den Brink, Bas van der Veer, AnneMarie van den Brandt, Lisa Wijsman, Kim Freriks, Ryanne Jaarsma, Euníce Then, Lynn Aarts, Sanne Bos, Stijn van Rossum, Florian Zwagemaker, Dennis Schmitz, Annelies Kroneman, Karim Hajji, Chantal Reusken, on behalf of the national COVID-19 response team	2	unknown	unknown	unknown	Netherlands/NH-RIVM-49989/2021,SintMaarten/SX-RIVM-51202/2021
Knezevic,A., Jankovic,M., Vidanovic,D., Milicevic,O., Tesovic,B., Sekler,M., Jovanovic,T.	6	unknown	unknown	unknown	Serbia/K191037_0112/2021,Serbia/K164429_3011/2021,Serbia/Belgrade-2924081812/2020,Serbia/NoviSad-1775893012/2020,Serbia/Novi_Sad-509301109/2020,Serbia/Pozarevac-419817_2101/2022
Alexiev et al	7	unknown	unknown	unknown	Bulgaria/21BG-EU_012688_Pl121/2021,Bulgaria/21BG-EU_007630_Pl71/2021,Bulgaria/21BG-NC_010400_R18/2021,Bulgaria/21BG-EU_007284_Pl68/2021,Bulgaria/21BG-EU_011807_Pl113/2021,Bulgaria/21BG-EU_492_Pl6/2021,Bulgaria/22BG-NC_014120_R23/2022
Sandra Barroso-Arévalo, Lidia Sánchez-Morales, José M. Sánchez-Vizcaíno	1	unknown	unknown	unknown	cat/Spain/MD-2162/2021
Erika B. Muñoz, Monica Becerra-Wong, Juan José Guadalupe, Sully Márquez, Belén Prado-Vivar, Fernanda Zurita, Bernardo Gutiérrez, Ramiro Echeverría Tapia, Rafael Parra, Verónica Barragán, Patricio Rojas-Silva, Gabriel Trueba, Michelle Grunauer, Paúl Cárdenas	1	unknown	unknown	unknown	Ecuador/USFQ-1956/2021
Danijela Vujošević, Marija Govedarica, Rejhan Hot	2	unknown	unknown	unknown	Montenegro/1191682202/2022,Montenegro/CO-00596_MNE000_5838582102/2021
Fatma Bayrakdar, Yasemin Cosgun, Suleyman Yalcin, Gulay Korukluoglu	2	unknown	unknown	unknown	Turkey/HSGM-E9774/2021,Turkey/HSGM-E17928/2021
Fatma Bayrakdar, Yasemin Coşgun, Süleyman Yalcin, Gülay Korukluoğlu	1	unknown	unknown	unknown	Turkey/HSGM-E10280/2021
Wasun Chantratita, Anek mungaomklang, Kanyarat Janthima, Insee Sensorn, Poramate Jiaranai, Parsakorn Tapaopong, Vichapon Tiacharoen, Inthuorn Ratchatasetthakul	1	unknown	unknown	unknown	Thailand/Bangkok-RAMA-CMG-0233/2022
Mojnu Miah, Md. Mahfuzur Rahman, Shahnaz Pervin, Manjur Hossain Khan, Senjuti Saha, Hassan Afrad, Mohammed Ziaur Rahman, Mohammad Jubair, Mohammad Enayet Hossain, Razib Mazumder, Mohammad Shahidul Islam, Ahmed Nawsher Alam, ASM Alamgir, Mahbubur Rahman, Mustafizur Rahman, Dinesh Mondal, Samir Kumar Saha, Tahmina Shirin, Firdausi Qadri	1	unknown	unknown	unknown	Bangladesh/icddrb-GSB13-053/2021
Issa Abu-Dayyeh, Ahmad Tibi, Lama Hussein, Shaima Ali, Badia Saddedin, Eiad Atwa, Amid Abdelnour	3	unknown	unknown	unknown	Jordan/Biolab0313/2021,Jordan/Biolab0498/2021,Jordan/Biolab0522/2022
Elisabeth Mathijs, Frank Vandenbussche, Nadège Balmelle, Anne Declercq, Ann Brigitte Cay	1	unknown	unknown	unknown	cat/Belgium/SCU2109509-002/2021
Alia Grad, Fayez Khardine, Amel Benyahia, Fetouma Doudou, Nardjes Hihi, Mohamed Amine Beloufa, Aissam Hachid, Aicha Bensalem, Fawzi Derrar	1	unknown	unknown	unknown	Algeria/36420/2021
Jamal, Rahman; Mohamad Mokhtar, Mira Farzana; Md Shahri, Nur Alyaa Afifah; Ishak, Muhiddin; Mohd Yunos, Ryia Illani; Mohd Yusuf, Siti Nur Hasanah; Abd Ghafar, Khairun Nur; Mohamed Rasheed, Zahirrah Begam; Ab Mutalib, Nurul Syakima; Muhammad Azami, Nor Azila	1	unknown	unknown	unknown	Malaysia/C19UMB694/2021
Abdul Karim sesay, Abdoulie Kanteh, Jarra Manneh, Mariama Kujabi, Bakary Sanyang,Dabiri Damilari	1	unknown	unknown	unknown	Gambia/51657/2021
Cecilia Pajuelo, Angélica Vigil, Junnior Monteza, Luis Rojas, Julio Sandoval, Lizandro Gonzáles, Rafael Tapia, Stella Chenet	4	unknown	unknown	unknown	Peru/AMA-UNTRM-243/2022,Peru/AMA-UNTRM-252/2022,Peru/AMA-UNTRM-0334/2022,Peru/AMA-UNTRM-0358/2022
Buss, E, Croxen M, Deo A, Dieu P, Gill K, Ferrato C, Khan F, Koleva P, Li V, Lloyd C, Lynch T, Ma R, Murphy S, Pabbaraju K, Shokoples S, Tipples G, Thayer J, Whitehouse M, Wong A, Yu C, Zelyas N	1	unknown	unknown	unknown	Canada/AB-ABPHL-44804/2021
Catherine E. Arnold, Logan J. Voegtly, Emily K. Stefanov, Haven L. Miner, Andrea E. Luquette, Robin H. Miller, Lindsay Glang, Francisco Malagon, Regina Z. Cer, Stephen M. Eggan, and Kimberly A. Bishop-Lilly	2	unknown	unknown	unknown	Djibouti/NAMRU3_E775/2021,Djibouti/NAMRU3_SOTFEA_72/2021
Dhiraj Dhotre, Girish R Nair, Harshida S Ghode, Kartik J Deopujari, Avinash K Kshirsagar, Manoj Kumar Bhat, Ajay Pillai, INSACOG Consortium team, Yogesh Shouche	1	unknown	unknown	unknown	India/MH-NCCS-2749001888302/2021
Marcelo Henrique dos Santos Paiva, Cassia Docena, Matheus Filgueira Bezerra, Filipe Zimmer Dezordi, Antonio Marinho da Silva Neto, Lais Ceschini Machado, Lilian Caroliny Amorim Silva, Gustavo Barbosa de Lima, Alexandre Freitas da Silva, Sinval Pinto Brandão Filho, Constância Flávia Junqueira Ayres, Gabriel Luz Wallau	5	unknown	unknown	unknown	Brazil/PE-FIOCRUZ-IAM6014/2021,Brazil/PE-FIOCRUZ-IAM8626/2022,Brazil/PE-FIOCRUZ-IAM8619/2022,Brazil/PE-FIOCRUZ-IAM6888/2022,Brazil/PE-FIOCRUZ-IAM7895/2022
Cherng-Lih Perng, Ming-Jr JIAN, Chih-Kai Chang, Jung-Chung Lin, Kuo-Ming Yeh, Chien-Wen Chen, Sheng-Kang Chiu, Hsing-Yi Chung, Shih-Hung Tsai, Kuo-Sheng Hung, Tien-Yao Chang, Feng-Yee Chang, Hung-Sheng Shang	1	unknown	unknown	unknown	Taiwan/TSGH-50/2021
Sandra Gonzalez, Andrea Gómez de la Fuente, Cynthia Vazquez, Julio Barrios, Tania Alfonzo, Shirley Villalba, Juan Torales, Maria Liz Gamarra	11	unknown	unknown	unknown	Paraguay/280044/2021,Paraguay/281463/2021,Paraguay/280877/2021,Paraguay/275646/2021,Paraguay/281468/2021,Paraguay/281556/2021,Paraguay/275872/2021,Paraguay/281458/2021,Paraguay/275847/2021,Paraguay/275866/2021,Paraguay/275848/2021
Sandra Gonzalez, Andrea Gómez de la Fuente, Julio Barrios, Cynthia Vazquez, Cesar Cantero, Tania Alfonzo, Shirley Villalba, Juan Torales, Maria Liz Gamarra	4	unknown	unknown	unknown	Paraguay/239571/2021,Paraguay/239570/2021,Paraguay/238353/2021,Paraguay/235422/2021
Sandra Gonzalez, Andrea Gómez de la Fuente, Cynthia Vazquez, Julio Barrios,Tania Alfonzo, Shirley Villalba, Juan Torales, Maria Liz Gamarra	15	unknown	unknown	unknown	Paraguay/338138/2021,Paraguay/370024/2022,Paraguay/370043/2022,Paraguay/354822/2022,Paraguay/322190/2021,Paraguay/410474/2022,Paraguay/360536/2022,Paraguay/377154/2022,Paraguay/410429/2022,Paraguay/363619/2022,Paraguay/410479/2022,Paraguay/355184/2022,Paraguay/410388/2022,Paraguay/410545/2022,Paraguay/410533/2022
Nicolás D. Franco-Sierra, Daniel Martínez Vargas, Mailyn Gonzalez	7	unknown	unknown	unknown	Colombia/RIS-IAVH-VG-11548/2021,Colombia/GUV-IAVH-VG-15266/2022,Colombia/PUT-IAVH-VG-15180/2022,Colombia/GUV-IAVH-VG-15267/2022,Colombia/NSA-IAVH-VG-15265/2022,Colombia/MET-IAVH-VG-15272/2022,Colombia/MET-IAVH-VG-15274/2022
Steev Loyola, Mashiel Fernández-Ruiz, Jaison Torres-Pacheco, Doris Gómez-Camargo	3	unknown	unknown	unknown	Colombia/BOL-UNIMOL-VG-256/2021,Colombia/BOL-UNIMOL-VG-369/2022,Colombia/BOL-UNIMOL-VG-368/2022
Suwanie Lewis,Antoni Comrie,Alison Nicholson,Carl Bruce,Sandra Jackson,Michelle Brown,Michelle Hamilton,Nathlee McMorris,Karen Webster-Kerr	3	unknown	unknown	unknown	Jamaica/202112081/2021,Jamaica/202112031/2021,Jamaica/202112013/2021
Eugenia Ibañez, María Paula Della Latta, Natalia García allende,Acuña, D, Nabaes Jodar, MS, Goya, S, Natale, MI, Lusso, S, Valinotto, LE, Viegas, M.	2	unknown	unknown	unknown	Argentina/PAIS-A1210/2021,Argentina/PAIS-A1243/2021
María del Carmen Izquierdo, Magali Fucile, Marcela Mariel Díaz, Gabriel Ive, Beatriz Irene Livellara,Acuña, D, Nabaes Jodar, MS, Goya, S, Natale, MI, Lusso, S, Valinotto, LE, Viegas, M.	1	unknown	unknown	unknown	Argentina/PAIS-A1241/2021
María Delia Foussal, Florencia Vallejos Schulze, Bettina Brusés, Laura Formichelli, Griselda Oria, Melina Lorenzini Campos, Javier Mussin, Raúl Maximiliano Acevedo, Horacio Lucero.	1	unknown	unknown	unknown	Argentina/PAIS-J00135/2021
Chandima Jeewandara, Deshni Jayathilaka, Dumni Gunasinghe, Tibutius Thanesh, Dinuka Ariyarathne, Ayesha Wijesinghe, Diyanath Ranasinghe, Gathsaurie Neelika Malavige	1	unknown	unknown	unknown	SriLanka/aicbu1172/2021
D. Fathmath Nazla Rafeeq, Dr. Ibrahim Afzal, Ms. Aishath Shuhudha, Ms. Aminath Shazleena Abdul Rahman, Mr. Ibrahim Nishan Ahmed	1	unknown	unknown	unknown	Maldives/MAV88031/2021
Bénédicte Roquebert, Laura Verdurme, Sabine Trombert, Stéphanie Haim-Boukobza	1	unknown	unknown	unknown	France/MC-CERBAHC-1240226/2021
Adam Meijer, Harry Vennema, Dirk Eggink, Jeroen Cremer, Sharon van den Brink, Bas van der Veer, AnneMarie van den Brandt, Lisa Wijsman, Kim Freriks, Ryanne Jaarsma, Euníce Then, Lynn Aarts, Sanne Bos, Melissa van Tuil, Florian Zwagemaker, Dennis Schmitz, Annelies Kroneman, Karim Hajji, Chantal Reusken, on behalf of the national COVID-19 response team	1	unknown	unknown	unknown	Aruba/AW-RIVM-46322/2021
Paola Resende, Luciana Appolinario, Fernando Motta, Anna Carolina Paixao, Ana Carolina Mendonca, Ighor Leonardo Arantes Gomes, Agatha Cristinne Prudencio, Alice Sampaio Rocha, Taina Venas, Elisa Cavalcante Pereira, Renata Serrano Lopes, Indira Martins, Jessica Edwards, Marilda Siqueira on behalf of the Fiocruz COVID-19 Genomic Surveillance Network	1	unknown	unknown	unknown	Bahamas/48042/2021
Dakota Howard,Dhwani Batra,Peter Cook,Jason Caravas,Benjamin Rambo-Martin,Scott Sammons,Yvette Unoarumhi,Matthew Schmerer,Kristine Lacek,Tymeckia Kendall,Victoria Caban Figueroa,Shatavia Morrison,Christopher Gulvick,Erisa Sula,Harry Gao,Mickey Li,John Gao,Joseph Fierro,Benafsh Sapra,Becky Tsai,Yan Meng,Doreen Ng,James Xie,Clinton Paden,Duncan MacCannell	1	unknown	unknown	unknown	USA/CA-CDC-FG-158590/2021
Mutsuyo Takayama-Ito, Shuetsu Fukushi, Takahiro Maeki, Hideki Ebihara, Kaya Miyazaki, Akihiro Doi, Ikuyo Takayama, Seiichiro Fujisaki, Shinji Watanabe, Hideki Hasegawa	1	unknown	unknown	unknown	Japan/TY38-671-P0/2021
Fredy A. Tabares-Villa , Juan D. Anacona-Montilla, Marcela Orjuela-Rodriguez, Augusto Zuluaga-Velez, Juan C. Sepulveda	8	unknown	unknown	unknown	Colombia/RIS-UTP-VG-414/2021,Colombia/RIS-UTP-VG-419/2021,Colombia/QUI-UTP-VG-416/2021,Colombia/QUI-UTP-VG-429/2021,Colombia/RIS-UTP-VG-467/2021,Colombia/QUI-UTP-VG-812/2022,Colombia/RIS-UTP-VG-809/2022,Colombia/QUI-UTP-VG-803/2022
Sully Márquez, Belén Prado-Vivar, Fernanda Zurita, Monica Becerra-Wong, Erika B. Muñoz, Mateo Carvajal, Juan José Guadalupe, Bernardo Gutiérrez, Juan Pablo Haro, Tania Lluma, Verónica Barragán, Patricio Rojas-Silva, Gabriel Trueba, Michelle Grunauer, Paúl Cárdenas	1	unknown	unknown	unknown	Ecuador/USFQ-2469/2021
Adam Meijer, Harry Vennema, Dirk Eggink, Jeroen Cremer, Sharon van den Brink, Bas van der Veer, AnneMarie van den Brandt, Lisa Wijsman, Kim Freriks, Ryanne Jaarsma, Lynn Aarts, Sanne Bos, Jil Kocken, Jordy de Bakker, Afke Vogelzang, Linda van Someren, Florian Zwagemaker, Dennis Schmitz, Annelies Kroneman, Karim Hajji, Ivo van Walle, Chantal Reusken, on behalf of the national COVID-19 response team	9	unknown	unknown	unknown	Bonaire/BQ-RIVM-80936/2021,Bonaire/BQ-RIVM-83824/2022,Aruba/AW-RIVM-82613/2022,SintMaarten/SX-RIVM-85239/2022,Netherlands/ZH-RIVM-81627/2022,Curacao/CW-RIVM-86224/2022,Curacao/CW-RIVM-84000/2022,Bonaire/BQ-RIVM-83845/2022,Aruba/AW-RIVM-82609/2022
Esdenka Pérez, Mauricio Prado, Freddy Tinajeros, Paula Carballo, Alejandra Dávila-Barclay, Guillermo Salvatierra, Diego Cuicapuza, Janet Huancachoque, Pablo Tsukayama	4	unknown	unknown	unknown	Bolivia/SAN-CABANA-PE-UPCH-2344/2021,Bolivia/SAN-CABANA-PE-UPCH-2299/2021,Bolivia/SAN-CABANA-PE-UPCH-2293/2021,Bolivia/SAN-CABANA-PE-UPCH-2294/2021
Marion Barbet, Sylvie Behillil, Méline Bizard, Angela Brisebarre, Camille Capel, Vincent Enouf, Louise Lefrançois, Frédéric Lemoine, Christophe Malabat, Corinne Maufrais, Emmanuelle Permal, Etienne Simon-Lorière, Maud Vanpeene, Sylvie Van der Werf ,JéRôMe Durivault	1	unknown	unknown	unknown	Monaco/IPP14494/2021
Arlesson Viana Da Silva, Dejanane Silva, Valdinete Nascimento, Victor Souza, André Corado, Fernanda Nascimento, George Silva, Matilde Mejía, Luciana Gonçalves, Maria Júlia Brandão, Felipe Naveca on behalf of the Fiocruz COVID-19 Genomic Surveillance Network	2	unknown	unknown	unknown	Brazil/AM-FIOCRUZ-ILMD2200185/2021,Brazil/AM-FIOCRUZ-ILMD2200945/2022
Maria Teresa Mojica-Ortiz, Daniel Bautista, Andrea M. Ramírez Hernandez, Edison Lea-Ch, Angel Oviedo Marquez, Lyda R. Castro	5	unknown	unknown	unknown	Colombia/MAG-CGBM-S28102021-20/2021,Colombia/BOL-CGBM-S30112021-31/2021,Colombia/MAG-CGBM-S30112021-35/2021,Colombia/CES-CGBM-S25012022-58/2022,Colombia/MAG-CGBM-S27012022-20/2022
Giorgi Tomashvili, Giorgi Gogoladze, Meri Pantsulaia, Gvantsa Brachveli, Salome Javashvili, Nino Berishvili, Tata Imnadze, Ana Papkiauri, Gvantsa Chanturia, Ann Machablishvili, Nato Kotaria, Marine Murtskhvaladze, Lela Sabadze, Mari Gavashelidze, Tamar Jashiashvili, Tea Tevdoradze, Ketevan Sidamonidze, Ekaterine Khmaladze, Ekaterine Zhghenti, Roena Sukhiashvili, Mariam Zakalashvili, Lela Urushadz…	3	unknown	unknown	unknown	Georgia/Tb-sNGS1793/2021,Georgia/Tb-sNGS4457/2022,Georgia/Tb-sNGS3046/2022
M.Tukalo et al.	3	unknown	unknown	unknown	Ukraine/53-66034/2021,Ukraine/41-66913/2021,Ukraine/80-69479/2022
Alfredo Bruno, Maritza Olmedo, Michelle Páez, Jimmy Garcés, Fernando Llerena, Marcela Mejia, Lizbeth Patiño, Diego Morales, Ruben Armas,	1	unknown	unknown	unknown	Ecuador/NIC-INSPI-103957/2021
Carlos Padilla Rojas, Veronica Hurtado Vela, Orson Mestanza Millones, Iris Silva Molina, Luis Barcena Flores, Alicia Nuñez Llanos, Steve Acedo Lazo, Wendy Lizarraga Olivares, Victor Jimenez Vasquez, Sara Gordillo Vilchez, Nieves Sevilla Castañeda, Princesa Medrano Alhuay, Omar Caceres Rey, Marco Galarza Perez, Henri Bailon Calderon, Nancy Rojas Serrano, Priscila Lope Pari, Lely Solari Zerpa, Jose…	3	unknown	unknown	unknown	Peru/ICA-INS-7240/2021,Peru/HUV-INS-7216/2021,Peru/HUV-INS-7212/2021
John K. Everett, Kyle Rodino, Andrew D. Marques, Elizabeth M. Lennon, Olivia C. Lenz, Shantan Reddy, Aoife M. Roche, Young Hwang, Scott Sherrill-Mix, Samantha A. Whiteside, Jevon Graham-Wooten, Layla A. Khatib, Ayannah S. Fitzgerald, Arupa Ganguly, Mike Feldman, Brendan Kelly, Ronald G. Collman and Frederic Bushan	2	unknown	unknown	unknown	cat/USA/NJ-VSP3510/2021,cat/USA/NJ-VSP3509/2021
Massab Umair, Aamer Ikram, Muhammad Salman, Nazish Badar, Zaira Rehman, Muhammad Ammar, Syed Adnan Haider	1	unknown	unknown	unknown	Pakistan/NIH-B15-S9/2021
National Public Health Laboratory Team /Quadrum Institute Bioscience UK Team (NVAP for funding /Administration)	1	unknown	unknown	unknown	Nepal/NPHL-S-897/2021
Benny Yeo, Zhenyang Zhou, Royce Ang, Samuel Loo, Lin Cui, Raymond Tzer Pin Lin	1	unknown	unknown	unknown	Singapore/140/2022
Marion Barbet, Sylvie Behillil, Méline Bizard, Angela Brisebarre, Camille Capel, Vincent Enouf, Louise Lefrançois, Frédéric Lemoine, Christophe Malabat, Corinne Maufrais, Slim El Khiari, Julien Fumey, Etienne Simon-Lorière, Maud Vanpeene, Sylvie Van der Werf ,RaphaëLle Bos	3	unknown	unknown	unknown	FrenchPolynesia/IPP35919/2021,FrenchPolynesia/IPP35912/2021,FrenchPolynesia/IPP35904/2021
William K. Ampofo, Michael Marks, Ivy A. Asante, Sharon Hsu, Benjamiin B. Lindsey, Benjamin H. Foulkes, Mildred Adusei-Poku, Bright Adu, Linda Boatemaa, Lorreta Kwasah, Quaneeta Mohktar, Joyce Appiah-Kubi, Hilda Opoku Frempong, Keren Okyerebea Attiku, Bless Seyram Agbenyo, Joseph Oliver-Commey, Ernest Asiedu, Franklin Asiedu-Bekoe, Mathew D. Parker, Thushan I de Silva,	2	unknown	unknown	unknown	Ghana/FS-21-2599/2021,Ghana/TRA-2314/2021
Hirokazu Adachi, Masakazu Suzuki, Fumitaka Tani, Hitomi Niimi, Takeyasu Nakamura, Miyabi Ito, Katsuhiko Sato, Tsuyoshi Sekizuka, Kentaro Itokawa, Rina Tanaka, Masanori Hashino, Makoto Kuroda	1	unknown	unknown	unknown	Japan/PG-146361/2021
Tsuyoshi Sekizuka, Kentaro Itokawa, Rina Tanaka, Masanori Hashino, Makoto Kuroda	5	unknown	unknown	unknown	Japan/PG-170891/2021,Japan/PG-3557/2020,Japan/PG-9460/2020,Japan/PG-64316/2021,Japan/PG-16380/2020
A Nejati, J Yavarian,K Sadeghi, NZ Shafiei Jandaghi, V Salimi, Sevrin Zadheidar and T Mokhtari Azad	1	unknown	unknown	unknown	Iran/NIC-UR4/2021
unknown	3	unknown	unknown	unknown	Germany/SN-RKI-I-229913/2021,Germany/RP-RKI-I-550015/2022,Germany/NW-RKI-I-520057/2022
Nir Rainy,Chen Weiner,Reut Sorek Abramovich,Yevgeni Yegorov,Anna Vishnevsky,Patricia Benveniste-Lekovitz,Abu Hamad Ramzia,Adina Bar Chaim	2	unknown	unknown	unknown	Israel/SMC-7025550/2021,Israel/SMC-7003354/2021
Nikita S. D. Sahadeo, Anushka Ramjag, Arianne Brown-Jordan, Vernie Ramkissoon, Soren Nicholls, Nicholas Mohammed, Sarah Hill, Sharon Belmar-George, Avery Hinds, Risha Singh, SueMin Nathaniel, Nuno Faria, Oliver Pybus, Christopher Oura, Gabriel Escobar, Christine V. F. Carrington	1	unknown	unknown	unknown	SaintLucia/92115/2021
Verónica Gómez, Erica Struss, Victoria Femenías, Esteban Paredes, Andrea Ayala, Bettina Brusés, Laura Formichelli, Griselda Oria, Melina Lorenzini Campos, Javier Mussin, Raúl Maximiliano Acevedo, Horacio Lucero.	1	unknown	unknown	unknown	Argentina/PAIS-J00129/2021
L Pianciola, M Mazzeo, C Ziehm, C Pintos, M Fernandez, J Ousset, C Rastellini.	8	unknown	unknown	unknown	Argentina/PAIS-F0225/2021,Argentina/PAIS-F0240/2021,Argentina/PAIS-F0238/2021,Argentina/PAIS-F0232/2021,Argentina/PAIS-F0329/2021,Argentina/PAIS-F0327/2021,Argentina/PAIS-F0140/2021,Argentina/PAIS-F0186/2021
Zeballos, M.; Lucca, A.; Fernández, F.D.; Marquez, N.; Debat, H., Goya, S.; Re, V.; Pisano, M.B.; Castro, G.; Sicilia, P.; Barbas, G.	6	unknown	unknown	unknown	Argentina/PAIS-G0400/2021,Argentina/PAIS-G0398/2021,Argentina/PAIS-G0892/2022,Argentina/PAIS-G0841/2022,Argentina/PAIS-G0891/2022,Argentina/PAIS-G0850/2022
Clara Theaux, Guillermo Notaristéfano, María Belén Rodríguez Cardozo, Constanza Marina, Noelia Anzorena, Estela Dima, Cecilia Irrazábal, Lucas Dahinten, Camila Elsegood, Silvia Matillas, Natasha Frisone, Albano Costa, Nuria Cañellas Walter Loayza, Martín Rodríguez Saá, Natalia Chiussi, Noelia Narduzzi, Anisa Marchissio, Belen Warszatska, Ailin Domínguez, Maricel Leivas, Maryury Colina, Adriana Ro…	1	unknown	unknown	unknown	Argentina/PAIS-A1242/2021
Rebecca Wolking	1	unknown	unknown	unknown	cat/USA/WA-DDL21-12930-3/2021
Uriel A. Hurtado Paez, Katterine Molina Hoyos, Jeanneth Mosquera Rendon, Marcela Mercado Reyes	2	unknown	unknown	unknown	Colombia/ANT-CIB-13-02/2021,Colombia/ANT-CIB-13-62/2021
Monica Becerra-Wong, Erika B. Muñoz, Mateo Carvajal, Juan José Guadalupe, Sully Márquez, Belén Prado-Vivar, Fernanda Zurita, Bernardo Gutiérrez, Ramiro Echeverría Tapia, Rafael Parra, Verónica Barragán, Patricio Rojas-Silva, Gabriel Trueba, Michelle Grunauer, Paúl Cárdenas	1	unknown	unknown	unknown	Ecuador/USFQ-2243/2021
Catalina Pardo-Roa, Leonardo I. Almonacid, Eugenia L. Fuentes Luppichini, Estefany Poblete, Erick Salinas, Andres E. Munoz-Marcos, Jennifer Angulo, Tamara Garcia-Salum, Maria Jose Avendano, Ana Maria Contreras, Carlos Palma, Jorge Levican, Eileen Serrano, Constanza Maldonado, M. Belen Leyton, Francisco Melo, Marcela Ferres, Rafael A. Medina.	1	unknown	unknown	unknown	Chile/RM-PUC_MVL_1928/2021
Ana M. Leiva, Diana Lopez-Alvarez, WilmerJ. Cuellar, Programa Nacional de Caracterización Genómica de SARS-CoV-2	1	unknown	unknown	unknown	Colombia/CAL-LS-14131114496/2021
Constanza Ceroni, Diego Alvarez, Jorge González, Jacqueline Aldridge, Marcelo Navarrete	5	unknown	unknown	unknown	Chile/MA-CADIUMAG-01510/2021,Chile/MA-CADIUMAG-01731/2021,Chile/MA-CADIUMAG-01103/2021,Chile/MA-CADIUMAG-02328/2022,Chile/MA-CADIUMAG-02027/2022
Simón Villegas Velásquez, Andres F. Cardona-Rios, Maria Stella López, Laura Silvana Perez, Karl A Ciuoderis, Maria Angélica Maya, Carolina Muñoz-Arango, Celeny Ortiz, Idabely Betancur Ortiz, Carlos Franco-Muñoz, Katherine Laiton-Donato, Hector Alejandro Ruiz-Moreno, Marcela Mercado-Reyes, Jorge E. Osorio, Juan P. Hernandez-Ortiz	1	unknown	unknown	unknown	Colombia/ANT-CWOHC-VG-SEC02765I/2021
Luisa Sacristan, David González, Cristian Barrera, Gabriela Ariza, Marcela Guevara, Silvia Restrepo, Marcela Mercado	2	unknown	unknown	unknown	Colombia/NAR-INS-21003257/2021,Colombia/PUT-INS-1006846804/2021
Fernández, FD; Marquez, N.; Debat, HJ.; Maza Díaz, C.; Charre, M.A.; Fridman, A.D.; Mamani, C.; Vaca, F.	1	unknown	unknown	unknown	Argentina/PAIS-G0798/2021
Fernanda Zurita, Mateo Carvajal, Monica Becerra-Wong, Juan José Guadalupe, Sully Márquez, Belén Prado-Vivar, Erika B. Muñoz, Bernardo Gutiérrez, Miriam Ruiz, Hugo Hernández, Verónica Barragán, Patricio Rojas-Silva, Gabriel Trueba, Michelle Grunauer, Paúl Cárdenas	1	unknown	unknown	unknown	Ecuador/USFQ-2293/2021
Alfredo Bruno, Domenica de Mora, Maritza Olmedo, Michelle Páez, Jimmy Garcés, Marcela Mejia, Fernando Llerena, Lizbeth Patiño, Ruben Armas	2	unknown	unknown	unknown	Ecuador/NIC-INSPI-57592/2021,Ecuador/NIC-INSPI-57706/2021
Nikita S. D. Sahadeo, Anushka Ramjag, Arianne Brown-Jordan, Vernie Ramkissoon, Soren Nicholls, Nicholas Mohammed, Sarah Hill, Roshan Parasram, Avery Hinds, Nuno Faria, Oliver Pybus, Christopher Oura, Gabriel Escobar, Christine V. F. Carrington	3	unknown	unknown	unknown	TrinidadandTobago/75440/2021,TrinidadandTobago/127345/2022,TrinidadandTobago/126841/2022
Nikita S. D. Sahadeo, Arianne Brown-Jordan, Sarah Hill, Vernie Ramkissoon, Anushka Ramjag, Soren Nicholls, Roshan Parasram, Avery Hinds, Risha Singh, SueMin Nathaniel, Nuno Faria, Oliver Pybus, Christopher Oura, Gabriel Escobar, Christine V. F. Carrington	2	unknown	unknown	unknown	TrinidadandTobago/91843/2021,TrinidadandTobago/104544/2021
Carlos Padilla Rojas, Veronica Hurtado Vela, Orson Mestanza Millones, Iris Silva Molina, Luis Barcena Flores, Steve Acedo Lazo, Wendy Lizarraga Olivares, Victor Jimenez Vasquez, Princesa Medrano Alhuay, Alicia Nuñez Llanos, Kelly Izarra Rojas, Francisco Ascue Orosco, Omar Caceres Rey, Marco Galarza Perez, Henri Bailon Calderon, Nancy Rojas Serrano, Priscila Lope Pari, Lely Solari Zerpa, Joseph Hu…	47	unknown	unknown	unknown	Peru/PUN-INS-13340/2022,Peru/ANC-INS-12568/2021,Peru/LAM-INS-12856/2021,Peru/LAL-INS-12269/2021,Peru/CAJ-13595/2022,Peru/TAC-INS-12513/2021,Peru/TUM-INS-12464/2021,Peru/CUS-INS-12585/2021,Peru/ICA-INS-12639/2021,Peru/LAM-13582/2022,Peru/LAM-13542/2022,Peru/TUM-INS-13372/2022,Peru/ANC-INS-13100/2022,Peru/LIM-13663/2022,Peru/TAC-13736/2022,Peru/CAL-13900/2022,Peru/HUV-INS-13300/2022,Peru/JUN-INS-13…
Mateo Carvajal, Juan José Guadalupe, Sully Márquez, Belén Prado-Vivar, Fernanda Zurita, Monica Becerra-Wong, Erika B. Muñoz, Bernardo Gutiérrez,Ramiro Echeverría Tapia, Rafael Parra, Verónica Barragán, Patricio Rojas-Silva, Gabriel Trueba, Michelle Grunauer, Paúl Cárdenas	1	unknown	unknown	unknown	Ecuador/USFQ-2410/2021
Cristian Molina, Suany Quesada,Andrea Silva, Luis Guzmán, Carolina Encina, Daniela Plaza	7	unknown	unknown	unknown	Chile/LL-UACH-00605/2021,Chile/LR-UACH-00447/2021,Chile/LR-UACH-00753/2021,Chile/LR-UACH-00750/2021,Chile/LL-UACH-00400/2021,Chile/LL-UACH-00670/2021,Chile/LL-UACH-00610/2021
Catalina Pardo-Roa, Leonardo I. Almonacid, Eugenia L. Fuentes Luppichini, Estefany Poblete, Erick Salinas, Andres E. Munoz-Marcos, Jennifer Angulo, Tamara Garcia-Salum, Maria Jose Avendano, Ana Maria Contreras, Carlos Palma, Jorge Levican, Eileen Serrano, Constanza Maldonado, M. Belen Leyton, Alejandro Bhrun, Magdalena Vera, Francisco Melo, Marcela Ferres, Rafael A. Medina.	1	unknown	unknown	unknown	Chile/LL-PUC_MVL_2153/2021
Dr David A Wilkinson, Dr Patrick Mavingui, Dr Camille Lebarbenchon, Magali Turpin, Marie-Alice Simbi, Dr Jonathan Turpin	1	unknown	unknown	unknown	Reunion/PIMIT_22748/2021
Patrick Fernández, Rosario Valderrama, Jorge Ballón, Sandro Condori, Renzo Salazar, Kasandra Ascuña, Alejandra Dávila, Guillermo Salvatierra, Pablo Tsukayama	2	unknown	unknown	unknown	Peru/ARE-UNSA-35206/2021,Peru/ARE-UNSA-36038/2021
Gilda Troncos, Victoria Espejo, Cristhopher Cruz, Francis Jose Chuquirachi Panduro , Yeny Tinoco, Sonia Ampuero, Marita Silva, Paul Graf.	1	unknown	unknown	unknown	Peru/JUN-FPJ01634/2021
Maximilian Damagnez;Alexander Dilthey;Patrick Finzer;Katrin Hoffmann;Torsten Houwaart;Lisanna Hülse;Malte Kohns Vasconcelos;Nadine Lübke;Jessica Nicolai;Klaus Pfeffer;Daniel Strelow;Jörg Timm;Andreas Walker;Tobias Wienemann;Rainer Zotz	1	unknown	unknown	unknown	Germany/NW-HHU-9153/2021
Rodrigo Guarischi, Paulo Pierry, Adriano Bonaldi, Cristina Oliveira, Bianca Cota, Luciane Sussuchi, Camila Romano, Angelica Hristov, Lidia Yamamoto, Rodrigo Salazar, Annelise Lopes, Jose Levi	5	unknown	unknown	unknown	Brazil/DF-NVBS9961GENOV828342164514/2021,Brazil/MT-NVBS6774GENOV828113491825/2021,Brazil/BA-NVBS7606GENOV828212673399/2021,Brazil/ES-NVBS9401GENOV700956322699/2021,Brazil/MA-NVBS9732GENOV701340652965/2021
Dr. Rame Hamdi khasawneh, Ali Alhuniti, Osama Alshdaifat, Mohammad Barmawi , Abdullah Almuhasen , Alanood Alhabashnah	1	unknown	unknown	unknown	Jordan/RMSR11S86/2021
César Roberto Conde Pereira, Claudia Estrada, Leyda Abrego, Marlene Castillo, Melissa Gaitan ,Oris Chavarria, Jessica Gondola, Ambar Moreno, Claudia Gonzalez V, Alexander A Martinez	1	unknown	unknown	unknown	Guatemala/64066/2021
Francisco Duarte, Hebleen Porras, Claudio Soto-Garita, Estela Cordero, Adriana Godínez, Melany Calderón, José Luis Vargas, Mariela Gutiérrez, Sofia Herrera & Carolina Loría Acosta	1	unknown	unknown	unknown	CostaRica/INC-1671-713870/2021
César Conde, Selene González, Claudia Estrada, Linda Mendoza, Gabriela García, Laboratorio de Genómica INCIENSA	1	unknown	unknown	unknown	Guatemala/INC-LNS-131/2021
Ruth Vasquez, Denis Jovel, Carlos Guerra, Laboratorio de Genómica INCIENSA	1	unknown	unknown	unknown	ElSalvador/INC-LNSP-092/2021
Francisco Duarte, Hebleen Porras, Claudio Soto-Garita, Estela Cordero, Adriana Godínez, Melany Calderón, José Luis Vargas, Mariela Gutiérrez & Sofia Herrera	1	unknown	unknown	unknown	CostaRica/INC-1472-708782/2021
Alfredo Bruno, Maritza Olmedo, Michelle Páez, Jimmy Garcés, Fernando Llerena, Lizbeth Patiño, Diego Morales, Ruben Armas, Gulnara Borja	1	unknown	unknown	unknown	Ecuador/NIC-INSPI-365230/2021
Alfredo Bruno, Maritza Olmedo, Michelle Páez, Jimmy Garcés, Fernando Llerena, Diego Morales, Ruben Armas	8	unknown	unknown	unknown	Ecuador/NIC-INSPI-374036/2022,Ecuador/NIC-INSPI-377707/2022,Ecuador/NIC-INSPI-0875-9104/2022,Ecuador/NIC-INSPI-64187/2022,Ecuador/NIC-INSPI-409411/2022,Ecuador/NIC-INSPI-379280/2022,Ecuador/NIC-INSPI-378514/2022,Ecuador/NIC-INSPI-378431/2022
Alfredo Bruno, Domenica de Mora, Maritza Olmedo, Michelle Páez, Jimmy Garcés, Maria Angelica Becerra, Marcela Mejia, Daniel Ramos, Carlos Chiluiza, Fernando Llerena, Lizbeth Patiño, Ruben Armas	2	unknown	unknown	unknown	Ecuador/NIC-INSPI-14236/2021,Ecuador/NIC-INSPI-14169/2021
Alfredo Bruno, Maritza Olmedo, Michelle Páez, Jimmy Garcés, Fernando Llerena, Carlos Chiluiza, Diego Morales, Ruben Armas,	1	unknown	unknown	unknown	Ecuador/NIC-INSPI-64220/2022
Alfredo Bruno, Domenica de Mora, Maritza Olmedo, Michelle Páez, Jimmy Garcés, Maria Angelica Becerra, Marcela Mejia, Carlos Chiluiza, Fernando Llerena, Lizbeth Patiño, Ruben Armas	2	unknown	unknown	unknown	Ecuador/NIC-INSPI-15596/2021,Ecuador/NIC-INSPI-358259/2021
Rommel Guevara, Belén Prado-Vivar, Erika B. Muñoz, Mateo Carvajal, Sully Márquez, Fernanda Zurita, Juan Jose Villacís, Verónica Barragán, Patricio Rojas-Silva, Gabriel Trueba, Michelle Grunauer, Paúl Cárdenas	1	unknown	unknown	unknown	Ecuador/USFQ-2559/2022
Paola Resende, Luciana Appolinario, Fernando Motta, Elisa Cavalcante Pereira, Ighor Arantes, Alice Sampaio Rocha, Bruna Mendonça da Silva, Jéssica Graça Macedo de Carvalho, Larissa Macedo Pinto, Victor Guimaraes, Irina Riediger, Marilda Siqueira on behalf of the Fiocruz COVID-19 Genomic Surveillance Network	4	unknown	unknown	unknown	Brazil/PR-FIOCRUZ-60292/2021,Brazil/PR-FIOCRUZ-2862/2022,Brazil/PR-FIOCRUZ-2861/2022,Brazil/PR-FIOCRUZ-66686/2021
Fabio Miyajima, Veridiana Pessoa Miyajima, Fernando Braga Stehling, Thais de Oliveira Costa, Thais Ferreira de Oliveira, Joaquim Cesar do Nascimento Sousa Junior, Jamille Maria Mendes Bezerra, Ticiane Cavalcante de Souza, Carlos Leonardo de Aragao Araujo , Francisco Eder de Moura Lopes, Pedro Miguel Carneiro Jeronimo, Cleber Furtado Aksenen, Suzana Porto Almeida, Igor Oliveira Duarte, Cecilia Lei…	4	unknown	unknown	unknown	Brazil/SC-FIOCRUZ-12143/2021,Brazil/CE-FIOCRUZ-19017/2021,Brazil/CE-FIOCRUZ-12055/2021,Brazil/CE-FIOCRUZ-14048/2021
Fabio Miyajima, Veridiana Pessoa Miyajima, Fernando Braga Stehling, Thais de Oliveira Costa, Thais Ferreira de Oliveira, Joaquim Cesar do Nascimento Sousa Junior, Jamille Maria Mendes Bezerra, Ticiane Cavalcante de Souza, Carlos Leonardo de Aragao Araujo, Pedro Miguel Carneiro Jeronimo, Cleber Furtado Aksenen, Suzana Porto Almeida, Igor Oliveira Duarte, Cecilia Leite Costa & Eduardo Ruback dos Sa…	1	unknown	unknown	unknown	Brazil/CE-FIOCRUZ-31056CE/2021
Cátia Alexandra Ribeiro Meneses, Rodrigo Melo Maito, Ilma de Aguiar Antony, Pricila Carlos Veloso, Janis Cassimiro Lopes, Arlesson Viana Da Silva, Dejanane Silva, Valdinete Nascimento, Victor Souza, André Corado, Fernanda Nascimento, George Silva, Matilde Mejía, Luciana Gonçalves, Maria Júlia Brandão, Felipe Naveca on behalf of the Fiocruz COVID-19 Genomic Surveillance Network	2	unknown	unknown	unknown	Brazil/RR-FIOCRUZ-ILMD2200012/2021,Brazil/RR-FIOCRUZ-ILMD2200038/2021
Paola Resende, Luciana Appolinario, Fernando Motta, Anna Carolina Paixao, Ana Carolina Mendonca, Alice Sampaio Rocha, Taina Venas, Elisa Cavalcante Pereira, Renata Serrano Lopes, Darcita Buerger Rovaris, Sandra Bianchini Fernandes, Marilda Siqueira on behalf of the Fiocruz COVID-19 Genomic Surveillance Network	17	unknown	unknown	unknown	Brazil/SC-FIOCRUZ-41320/2021,Brazil/SC-FIOCRUZ-34264-R1/2020,Brazil/SC-FIOCRUZ-22230-R2/2021,Brazil/SC-FIOCRUZ-7221/2021,Brazil/SC-FIOCRUZ-3333/2021,Brazil/SC-FIOCRUZ-9705/2021,Brazil/SC-FIOCRUZ-24555/2021,Brazil/SC-FIOCRUZ-19100/2021,Brazil/SC-FIOCRUZ-7216/2021,Brazil/SC-FIOCRUZ-10849/2021,Brazil/SC-FIOCRUZ-11044/2021,Brazil/SC-FIOCRUZ-10848/2021,Brazil/SC-FIOCRUZ-7175/2021,Brazil/SC-FIOCRUZ-108…
Luisa Sacristan, David González, Cristian Barrera, Gabriela Ariza, Mariana Restrepo, Carolina Valencia, Marcela Guevara, Silvia Restrepo, Johana Hernandez, Gabriela Delgado, Alejandro Gomez	1	unknown	unknown	unknown	Colombia/DC-SDS-1064306/2021
Paola Resende, Luciana Appolinario, Fernando Motta, Elisa Cavalcante Pereira, Ighor Arantes, Alice Sampaio Rocha, Bruna Mendonça da Silva, Jéssica Graça Macedo de Carvalho, Larissa Macedo Pinto, Victor Guimaraes, Valnete Andrade, Marilda Siqueira on behalf of the Fiocruz COVID-19 Genomic Surveillance Network	3	unknown	unknown	unknown	Brazil/PA-FIOCRUZ-67056/2021,Brazil/PA-FIOCRUZ-2404/2022,Brazil/PA-FIOCRUZ-2137/2022
Fabio Miyajima, Veridiana Pessoa Miyajima, Fernando Braga Stehling, Thais de Oliveira Costa, Thais Ferreira de Oliveira, Joaquim Cesar do Nascimento Sousa Junior, Jamille Maria Mendes Bezerra, Ticiane Cavalcante de Souza, Francisco Eder de Moura Lopes, Pedro Miguel Carneiro Jeronimo, Cleber Furtado Aksenen, Suzana Porto Almeida & Lucas Delerino on behalf of COVID-19 FIOCRUZ Genomic Network	9	unknown	unknown	unknown	Brazil/CE-FIOCRUZ-00894/2021,Brazil/CE-FIOCRUZ-00747/2021,Brazil/CE-FIOCRUZ-00726/2021,Brazil/CE-FIOCRUZ-00704/2021,Brazil/CE-FIOCRUZ-01075/2021,Brazil/CE-FIOCRUZ-00990/2021,Brazil/CE-FIOCRUZ-00737/2021,Brazil/CE-FIOCRUZ-01059/2021,Brazil/CE-FIOCRUZ-01038/2021
Paola Resende, Luciana Appolinario, Fernando Motta, Elisa Cavalcante Pereira, Ighor Arantes, Alice Sampaio Rocha, Bruna Mendonça da Silva, Jéssica Graça Macedo de Carvalho, Larissa Macedo Pinto, Valnete Andrade, Marilda Siqueira on behalf of the Fiocruz COVID-19 Genomic Surveillance Network	1	unknown	unknown	unknown	Brazil/PA-FIOCRUZ-56226/2021
Fernando Antonio Vinhal dos Santos, Erika Lopes Rocha Batista, Alessandro Leonardo Alvares Magalhaes, Frederico Rodrigues Vinhal, Sabrina Sara Moreira Duarte, Lucas Carlos Gomes Pereira, Kamila Oliveira Reis De Freitas.	2	unknown	unknown	unknown	Brazil/GO-HLAGYN-1933488/2021,Brazil/MT-HLAGYN-2002388/2022
Paola Resende, Luciana Appolinario, Fernando Motta, Elisa Cavalcante Pereira, Ighor Arantes, Alice Sampaio Rocha, Bruna Mendonça da Silva, Jéssica Graça Macedo de Carvalho, Larissa Macedo Pinto, Victor Guimaraes, Joao Felipe Bezerra, Dalane Loudal Florentino Teixeira, Marilda Siqueira on behalf of the Fiocruz COVID-19 Genomic Surveillance Network	4	unknown	unknown	unknown	Brazil/PB-FIOCRUZ-59060/2021,Brazil/PB-FIOCRUZ-66379/2021,Brazil/PB-FIOCRUZ-2682/2022,Brazil/PB-FIOCRUZ-2720/2022
SueMin Nathaniel on behalf of CARPHA	1	unknown	unknown	unknown	SaintVincentandtheGrenadines/109214/2021
Milada Dvořáčková. Jan Vrbsky, Lenka Zamecnikova	1	unknown	unknown	unknown	CzechRepublic/11svan351/2021
Tatjana Chan, Evelyn Kuhlmeier, Marina Luisa Meli, Regina Hofmann-Lehmann, Christian Beisel, Cecilia Valenzuela Agüí, Chaoran Chen, Ivan Topolsky, Philipp Jablonski, Lara Fuhrmann, David Dreifuss, Katharina Jahn, Rebecca Denes, Ina Nissen, Natascha Santacroce, Elodie Burcklen, Niko Beerenwinkel, Tanja Stadler	1	unknown	unknown	unknown	cat/Switzerland/ZH-UZH-P1784_USZ22_Tier2/2021
Xhevat Jakupi, Zana Deva, Donjeta Hajdari, Aferdita Kuqi-Hyseni, Pranvera Abazi, Nazmi Mehmeti, Blendi Jerliu, Robert Ramadani	3	unknown	unknown	unknown	Kosovo/CO-00533-XXK000_6067/2021,Kosovo/CO-00533-XXK000_6356/2021,Kosovo/CO-00533-XXK000_5159/2021
Anke Wienecke-Baldacchino, Catherine Ragimbeau,Jessica Tapp, Fatu Djabi, Lise Pignon, Raoul Salmon,Virginie Jover, Elodie Solarino, Thibault Ferrandon, Tamir Abdelrahman	1	unknown	unknown	unknown	Luxembourg/LNS6524172/2021
Dr. Hani Mousa Al-Akabi, Dr. Riyadh Al-Hilfi, Dr. Duraid Qasim Al-Sharif, Dr. Mohammad Issa Mohsin, Asaad Mahdi Asaad, Mohammaed Mohsin Gaeed, Manal Ahmed, Dr. Wissam Jasim, Iman Mutashar	1	unknown	unknown	unknown	Iraq/CPHL-040122-44/2022
Rasa Ugenskiene, Darius Cereskevicius, Inga Nasvytiene, Zivile Zemeckiene, Rimvydas Jonikas, Mantas Sarauskas, Marius Sukys, Rima Vainoriene, Astra Vitkauskiene, Renaldas Jurkevicius	1	unknown	unknown	unknown	Lithuania/LSMULKKGMMK20C117/2021
Rachel Boyle, SallyAnn Harbison, Olivia Stroeven, Xiaoyun Ren, Matt Storey, Nikki Freed, Muhammad Faisal, Jing Wang, Hermes Perez, Anja Werno, Antje van der Linden, Arlo Upton, Chris Mansell, David Hammer, Dragana Drinkovic, Gary McAuliffe, Hana Sofia Andersson, James Ussher, Jill Sherwood, Josh Freeman, Julia Howard, Juliet Elvy, Mary DeAlmeida, Matt Blakiston, Matthew Rogers, Max Bloomfield, Mi…	1	unknown	unknown	unknown	NewZealand/21MV0524/2021
Nur Ika Hariastuti, Arie Ardiansyah Nugraha, Fajar Nur Sulistiyohadi, Hana Apsari Pawestri, Hartanti Dian Ikawati, Subangkit, Kartika Dewi Puspa, Puri Widia, Nelly Puspandari, Vivi Setiawaty	1	unknown	unknown	unknown	Indonesia/KR-NIHRD-WGS-22-00415/2022
Nadia Wohlwend, Faina Wehrli, Dominique Fabien Hilti, Sinem Kas, Martin Risch, Thomas Bodmer, Lorenz Risch	3	unknown	unknown	unknown	Liechtenstein/FL-Risch-2161901046/2021,Liechtenstein/FL-Risch-21C2203367/2021,Liechtenstein/FL-Risch-2220805652/2022
Arlesson Viana Da Silva, Valdinete Nascimento, Victor Souza, André Corado, Fernanda Nascimento, George Silva, Matilde Mejía, Luciana Gonçalves, Maria Júlia Brandão, Felipe Naveca on behalf of the Fiocruz COVID-19 Genomic Surveillance Network	1	unknown	unknown	unknown	Brazil/AM-FIOCRUZ-ILMD2101365/2021
Teodora Buzharova, Maja Kuzmanovska	2	unknown	unknown	unknown	Macedonia/54868/2021,Macedonia/32931/2021
Teodora Buzharova, Maja Vukovikj	2	unknown	unknown	unknown	Macedonia/5697/2022,Macedonia/6211/2022
Adam Meijer, Harry Vennema, Dirk Eggink, Jeroen Cremer, Sharon van den Brink, Bas van der Veer, AnneMarie van den Brandt, Lisa Wijsman, Kim Freriks, Ryanne Jaarsma, Lynn Aarts, Sanne Bos, Jil Kocken, Stijn van Rossum, Linda van Someren, Florian Zwagemaker, Dennis Schmitz, Annelies Kroneman, Karim Hajji, Ivo van Walle, Chantal Reusken, on behalf of the national COVID-19 response team	1	unknown	unknown	unknown	Aruba/AW-RIVM-71245/2021
Deusilene Souza Vieira Dall’Acqua, Gabriella Sgolon Oliveira, Jackson Queiroz, Tárcio Rocca, Ana Maisa Passos, Nadson Gasparelo, Cicileia Correia da Silva, Aline Linhares Ferreira de Melo Mendonça, Celina Aparecida Bertoni Lugtenburg, Camila Flávia Gomes Azzi. Arlesson Viana Da Silva, Dejanane Silva, Valdinete Nascimento, Victor Souza, Fernanda Nascimento, George Silva, Matilde Mejía, Luciana Gon…	5	unknown	unknown	unknown	Brazil/RO-FIOCRUZ-ILMD2201386/2021,Brazil/RO-FIOCRUZ-ILMD2202482/2021,Brazil/RO-FIOCRUZ-ILMD2202484/2021,Brazil/RO-FIOCRUZ-ILMD2202444/2022,Brazil/RO-FIOCRUZ-ILMD2202498/2022
Christian Beisel, Sarah Nadeau, Chaoran Chen, Louis du Plessis, Ivan Topolsky, Kim Philipp Jablonski, Lara Fuhrmann, David Dreifuss, Pelin Icer, Tobias Schär, Ina Nissen, Natascha Santacroce, Rebecca Denes, Mirjam Feldkamp, Elodie Burcklen, Christiane Beckmann, Matteo Carrara, Shuqing Yu, Franziska Singer, Andrea Patrizia Salzmann, Henriette Kurth, Maurice Redondo, Olivier Kobel, Christoph Noppen…	1	unknown	unknown	unknown	Switzerland/ZH-ETHZ-35004805/2021
Kyriaki Tryfinopoulou, Gregory Spanakos, Antigoni Katsoulidou,Polyxeni Syrianou et al	1	unknown	unknown	unknown	Greece/38551/2021
Csaba István Pereszlényi, Gábor Dudás, Krisztián Tóth, Andrea Kiss, Ágnes Nagy	2	unknown	unknown	unknown	Hungary/mbl_1118_145/2021,Hungary/mbl_01850/2022
Irena Tabain, Ivana Ferenčak, Josipa Kuzle, Anita Jurić, Dragan Jurić	4	unknown	unknown	unknown	Croatia/15580/2021,Croatia/13121/2021,Croatia/28549/2022,Croatia/22594/2022
Irma Salimović-Bešić, Amela Dedeić-Ljubović, Edina Zahirović, Sandra Vegar-Zubović, Sebija Izetbegović	1	unknown	unknown	unknown	BosniaandHerzegovina/KCUS170511/2021
Sandra Janezic, Aleksander Mahnic, Maja Rupnik, Tjaša Žohar Čretnik, Alenka Štorman, Nika Gobec, Aleksander Kocuvan, Kaja Tominc, Maša Jarčič, Mojca Cimerman, Nika Volmajer, Andrej Golle / Jernej Kovač, Barbara Jenko Bizjan, Tine Tesovnik, Robert Šket, Katarina Kozmos, Ana Grom, Maruša Debeljak, Marko Pokorn, Tadej Battelino	1	unknown	unknown	unknown	Slovenia/23-022756-MB/2021
Tatiana Sedláčková, Diana Rusňáková, Miroslav Böhmer, Anna Gičová, Jaroslav Budiš, Tomáš Szemes, Jakub Styk	4	unknown	unknown	unknown	Slovakia/UVZ_PL93_B5_41321/2021,Slovakia/UVZ_PL27_C9_14761/2021,Slovakia/UVZ_PL15_H11_10600/2021,Slovakia/UVZ_PL17_C2_11150/2021
Danijela Vujošević, Marija Govedarica	1	unknown	unknown	unknown	Montenegro/CO-00568_MNE000_5741702102/2021
Sandra Janezic, Aleksander Mahnic, Maja Rupnik, Tjaša Žohar Čretnik, Alenka Štorman, Nika Gobec, Aleksander Kocuvan, Kaja Tominc, Maša Jarčič, David Cvetko, Tatjana Harlander, Matjaž Retelj / Jernej Kovač, Barbara Jenko Bizjan, Tine Tesovnik, Robert Šket, Katarina Kozmos, Ana Grom, Maruša Debeljak, Marko Pokorn, Tadej Battelino	1	unknown	unknown	unknown	Slovenia/90-067649-NM/2021
Maximilian Riess, Maria Lind Karlberg, Alma Brolund, Swedish national genomic surveillance program of SARS-CoV-2	3	unknown	unknown	unknown	Sweden/DC112551321/2021,Sweden/SE1410416949/2021,Sweden/20VPC526950/2020
Chaoran Chen, Sarah Nadeau, Louis du Plessis, Catharine Aquino, Ivan Topolsky, Kim Philipp Jablonski, Lara Fuhrmann, Daniel Ehrsam, Isabel Stürmer, Andreia Cabral de Gouvea, Maria Domenica Moccia, Simon Grüter, Timothy Sykes, Lennart Opitz, Griffin White, Laura Neff, Doris Popovic, Andrea Patrignani, Jay Tracy, Ralph Schlapbach, Christiane Beckmann, Maurice Redondo, Olivier Kobel, Christoph Noppe…	1	unknown	unknown	unknown	Switzerland/AG-ETHZ-33903870/2021
Adam Meijer, Harry Vennema, Dirk Eggink, Jeroen Cremer, Sharon van den Brink, Bas van der Veer, AnneMarie van den Brandt, Lisa Wijsman, Kim Freriks, Ryanne Jaarsma, Lynn Aarts, Sanne Bos, Stijn van Rossum, Linda van Someren, Florian Zwagemaker, Dennis Schmitz, Annelies Kroneman, Karim Hajji, Ivo van Walle, Chantal Reusken, on behalf of the national COVID-19 response team	1	unknown	unknown	unknown	Netherlands/UT-RIVM-68607/2021
Paola Resende, Luciana Appolinario, Fernando Motta, Elisa Cavalcante Pereira, Ighor Arantes, Alice Sampaio Rocha, Bruna Mendonça da Silva, Jéssica Graça Macedo de Carvalho, Larissa Macedo Pinto, Victor Guimaraes, Jucimaria Dantas Galvao, Marilda Siqueira on behalf of the Fiocruz COVID-19 Genomic Surveillance Network	3	unknown	unknown	unknown	Brazil/TO-FIOCRUZ-66229/2021,Brazil/TO-FIOCRUZ-1403/2022,Brazil/TO-FIOCRUZ-2844/2022
Marion Barbet, Sylvie Behillil, Méline Bizard, Angela Brisebarre, Camille Capel, Vincent Enouf, Louise Lefrançois, Frédéric Lemoine, Christophe Malabat, Corinne Maufrais, Slim El Khiari, Julien Fumey, Etienne Simon-Lorière, Maud Vanpeene, Sylvie Van der Werf ,Natalio Awaida	1	unknown	unknown	unknown	France/IDF-IPP33061/2021
Marion Barbet, Sylvie Behillil, Méline Bizard, Angela Brisebarre, Camille Capel, Vincent Enouf, Louise Lefrançois, Frédéric Lemoine, Christophe Malabat, Corinne Maufrais, Slim El Khiari, Julien Fumey, Etienne Simon-Lorière, Maud Vanpeene, Sylvie Van der Werf, Olivier DEJOUX	1	unknown	unknown	unknown	PDL/IPP37490/2021
Antonio Orduña-Domingo, Marta Hernandez, David Abad, Marta Dominguez-Gil, Silvia Rojo, Gabriel March Rosello, Sonsoles Garcinuño Pérez, Carmen Aldea-Mansilla, Mª Fe Brezmes-Valdivieso, Gregoria Megías Lobón, María Antonia García Castro, Carmen Gimeno Crespo, Noelia Arenal Andrés, Carlos Fuster Foz, M. Isabel Fernandez-Natal, Jose María Eiros Bouza	1	unknown	unknown	unknown	Spain/CL-COV17562/2021
Luiza Ustea, Nicoleta Paraschiv, Sorin Dinu, Carmen Cherciu, Mihaela Oprea, Mihaela Lazar	2	unknown	unknown	unknown	Romania/TM_494312/2021,Romania/PH_485641/2021
Bas B Oude Munnink, Cherise Beek, Consuella Partowidjojo, Dion Gajadin, Ed PF IJzerman, Emmanuelle Munger, Gary Gummels, Ingrid SK Krishnadath, Lycke Woittiez, Marion PG Koopmans, Mireille Van de Veer, Phyllis Pinas, Princes Wongsowidjojo, Radjesh Ori, Ranisha Doerbalie, Rohma Banwari, Soeradj Harkisoen, Stephen Vreden, Tilotmadebie Ramlal, Verne Nanhoe	3	unknown	unknown	unknown	Suriname/SR-772/2021,Suriname/SR-805/2021,Suriname/SR-211/2021
Paola Resende, Luciana Appolinario, Fernando Motta, Elisa Cavalcante Pereira, Ighor Arantes, Alice Sampaio Rocha, Bruna Mendonça da Silva, Jéssica Graça Macedo de Carvalho, Larissa Macedo Pinto, Victor Guimaraes, Andreia Santos Costa, Marcia Socorro Pereira Cavalcante, Anne Caroline da Silva Soledade, Lindomar dos Anjos Silva, Marilda Siqueira on behalf of the Fiocruz COVID-19 Genomic Surveillanc…	6	unknown	unknown	unknown	Brazil/AP-FIOCRUZ-64413/2021,Brazil/AP-FIOCRUZ-58319/2021,Brazil/AP-FIOCRUZ-66900/2021,Brazil/AP-FIOCRUZ-3655/2022,Brazil/AP-FIOCRUZ-3666/2022,Brazil/AP-FIOCRUZ-53120/2021
Paola Resende, Luciana Appolinario, Fernando Motta, Elisa Cavalcante Pereira, Ighor Arantes, Alice Sampaio Rocha, Bruna Mendonça da Silva, Jéssica Graça Macedo de Carvalho, Larissa Macedo Pinto, Victor Guimaraes, Valnete Andrade, Andreia Santos Costa, Marcia Socorro Pereira Cavalcante, Anne Caroline da Silva Soledade, Lindomar dos Anjos Silva, Marilda Siqueira on behalf of the Fiocruz COVID-19 Ge…	1	unknown	unknown	unknown	Brazil/PA-FIOCRUZ-66925/2021
Paola Resende, Luciana Appolinario, Fernando Motta, Elisa Cavalcante Pereira, Ighor Arantes, Alice Sampaio Rocha, Bruna Mendonça da Silva, Jéssica Graça Macedo de Carvalho, Larissa Macedo Pinto, Victor Guimaraes, Andreia Santos Costa, Marcia Socorro Pereira Cavalcante, Anne Caroline da Silva Soledade, Lindomar dos Anjos Silva, Aline Moreira, Thiago Estevam Parente, Marilda Siqueira on behalf of t…	2	unknown	unknown	unknown	Brazil/AP-FIOCRUZ-61514/2021,Brazil/AP-FIOCRUZ-61515/2021
Corina Casangiu, Leontina Banica, Marius Surleac, Ovidiu Vlaicu, Petre Milu, Robert Hohan, Simona Paraschiv, Dan Otelea	3	unknown	unknown	unknown	Romania/IS-17926/2021,Romania/VN-9407/2022,Romania/B-1933/2022
Rabalski L., Gromowski,T., Rogalska-Kupiec M., Swadzba J., Wydmanski,W., Mazur-Panasiuk,N., Kowalski,M., Maciej Kosinski, Natalia Derewonko, Szulc,P., Sylwia Januszczak, Labaj,P.P., Pyrc,K.	1	unknown	unknown	unknown	Poland/PL_P4858/2021
Lukas Endler, Anna Schedl, Fabian Amman, Petr Triska, Matthew Thornton, Thomas Penz, Benedikt Agerer, Michelle Chan, Michael Schuster, Bekir Erguner, Jan Laine, Martin Senekowitsch, Christoph Bock, Andreas Bergthaler	2	unknown	unknown	unknown	Austria/CeMM20015/2021,env/Austria/CeMM21266/2021
Mirleide Cordeiro dos Santos, Jessylene de Almeida Ferreira, Luana Soares Barbagelata, Rayssa Layna da Silva Bedran, Delana Andreza Melo Bezerra, Dielle Monteiro Teixeira, Patrícia dos Santos Lobo, Sandro Patroca da Silva, Jedson Ferreira Cardoso, Kenny da Costa Pinheiro, Luana da Silva Soares	1	unknown	unknown	unknown	Brazil/AP-IEC-180497/2021
Paola Resende, Luciana Appolinario, Fernando Motta, Elisa Cavalcante Pereira, Ighor Arantes, Alice Sampaio Rocha, Bruna Mendonça da Silva, Jéssica Graça Macedo de Carvalho, Larissa Macedo Pinto, Victor Guimaraes, Aline Moreira, Thiago Estevam Parente, Darcita Buerger Rovaris, Sandra Bianchini Fernandes, Marilda Siqueira on behalf of the Fiocruz COVID-19 Genomic Surveillance Network	1	unknown	unknown	unknown	Brazil/SC-FIOCRUZ-62245/2021
Javier Tognarelli, Melissa Noguera, Camila Escobar, Diego Eguren, Ximena Collao, Mario Parraga, Pablo Moya	2	unknown	unknown	unknown	Chile/VS-UV-190/2021,Chile/VS-UV-030/2021
Benjamín Leyton Carcaman, Benjamín Durán-Vinet, Claudio Vásquez, Michel Abanto, María de la Luz Mora	1	unknown	unknown	unknown	Chile/AR-UFRO-0351/2021
Alexandra Galetović, Jorge Araya, Camila Salazar-Ardiles, Benito Gómez-Silva, Milton Urrutia, Alexander Pérez, Gabriel Peña, Martín Vargas, Carlos Cornejo.	4	unknown	unknown	unknown	Chile/AN_19445894/2021,Chile/AN_19602508/2021,Chile/AN_19602200/2021,Chile/AN_19433245/2021
Seemann, T., Horan, K., Sherry, N.L.	1	unknown	unknown	unknown	Australia/VIC20659/2021
Arnott A., Draper J., Gall M., Martinez E., Rockett R., Sintchenko V., on behalf of ICPMR	2	unknown	unknown	unknown	Australia/NSW-ICPMR-12557/2021,Australia/NSW-ICPMR-13350/2021
Githinji G.,Ochola I., Agoti C.,Mohamed K.S., de Laurent Z., Mburu M.W., Morobe J., Ndwiga L. Makori T., Ongera E., Lambisia A., Azali H. A., Nokes D.J.	1	unknown	unknown	unknown	Comoros/SS3797/2021
Dr Ndodo Nnaemeka, Olusola Anuoluwapo Akanbi, Chimaobi Chukwu, Oyeronke Ayansola, Dr Omoare Adesuyi, Catherine Okoi, Olajumoke Babatunde, Nwando Mba, Dr Ifedayo Adetifa	1	unknown	unknown	unknown	Nigeria/NCDC-NR1122/2021
Epidemic Intelligence Team, Nepal Health Research Council, Center for Molecular Dynamics Nepal, Birat Nepal Medical Trust, OUCRU Nepal, Sukraraj Tropical & Infectious Disease Hospital, Bheri Hospital, Koshi Hospital, Liverpool School of Tropical Medicine, University of Cambridge	1	unknown	unknown	unknown	Nepal/EPN-T280/2021
Consorcio Mexicano de Vigilancia Genómica (CoViGen-Mex). Authors (in alphabetical order): Julio Elias Alvarado-Yaah, Carlos F. Arias, Santiago Ávila-Ríos, Eduardo Becerril-Vargas, Víctor Hugo Borja-Aburto, Celia Boukadida, Cristóbal Cháidez-Quiróz, Juan Bautista Chale-Dzul, Gabriel Chavira-Trujillo, Ricardo Ciria Merce, Andreu Comas-García, Célida Duque Molina, Julissa Enciso-Ibarra, José Antonio…	3	unknown	unknown	unknown	Mexico/CHH_INER_IMSS_3187/2021,Mexico/CMX-INER-IBT-1137/2020,Mexico/CMX-INER-IBT-1129/2020
Gilda Troncos, Victoria Espejo, Cristhopher Cruz, José Santa Cruz Quispe , Yeny Tinoco, Sonia Ampuero, Marita Silva, Paul Graf.	1	unknown	unknown	unknown	Peru/CUS-CUS00582/2021
Pablo Tsukayama, Alejandra Dávila-Barclay, Guillermo Salvatierra, Pedro E. Romero, Diego Cuicapuza, Janet Huancachoque, Miguel Cabada, Maria Luisa Morales, Fátima Concha	1	unknown	unknown	unknown	Peru/CUS-UPCH-2096/2021
Victor M Corman, D. Ashyralieva, K. Zhumaileva, G. Bekturova, G. Adashpasova, Barbara Mühlemann, Jörn Beheim-Schwarzbach, Talitha Veith, Julia Schneider, Tobias Bleicker, Julia Tesch, Terry Jones, Christian Drosten	1	unknown	unknown	unknown	Kyrgyzstan/ChVir26576_16/2021
Silvia Fillo, Riccardo De Sanctis, Antonella Fortunato, Anella Monte, Rossella Brandi, Giulia Campoli, Marzia Cavalli, Lucia Nicosia, Anna Anselmo, Vanessa Vera Fain, Francesco Giordani, Giandomenico Cerreto, Filippo Molinari, Giancarlo Petralito, Florigio Lista	1	unknown	unknown	unknown	Italy/LAZ-AMC-2106174017-DS/2021
Mariam Javed, Hassan Nawaz, Andleeb Hanif, Asim Altaf	1	unknown	unknown	unknown	Pakistan/PPHRL-03/2021
Yasir Elferruh	2	unknown	unknown	unknown	Syria/Northwest-0141/2022,Syria/Northwest-0119/2022
Sikhulile Moyo, Wonderful T. Choga, Dorcas Maruapula, Keoratile Ntshambiwa, Sefetogi Ramaologa, Thongbotho Mphoyakgosi, Boitumelo Zuze, Botshelo Radibe, Legodile Kooepile, Ontlametse T. Bareng, Pamela Smith-Lawrence, Kgomotso Moruisi, Roger Shapiro, Shahin Lockman, Joseph Makhema, Mphaphi B. Mbulawa, Mosepele Mosepele, Simani Gaseitsiwe	2	unknown	unknown	unknown	Botswana/R43B38_BHP_000836613/2021,Botswana/R73B23_BHP_945404/2022
Sikhulile Moyo, Wonderful T. Choga, Dorcas Maruapula, Keoratile Ntshambiwa, Sefetogi Ramaologa, Thongbotho Mphoyakgosi, Boitumelo J. L Zuze, Botshelo Radibe, Legodile Kooepile, Ontlametse T. Bareng, Letsibogo Gaoraelwe, Thela Tefelo, Pamela Smith-Lawrence, Kgomotso Moruisi, Roger Shapiro, Shahin Lockman, Joseph Makhema, Mphaphi B. Mbulawa, Mosepele Mosepele, Simani Gaseitsiwe	1	unknown	unknown	unknown	Botswana/R34B46_BHP_774265/2021
Sikhulile Moyo, Wonderful T. Choga, Dorcas Maruapula, Keoratile Ntshambiwa, Thongbotho Mphoyakgosi, Boitumelo J. L Zuze, Phenyo Sabone, Legodile Kooepile, Ontlametse T. Bareng, Letsibogo Gaoraelwe, Thela Tefelo, Pamela Smith-Lawrence, Kgomotso Moruisi, Roger Shapiro, Shahin Lockman, Joseph Makhema, Mphaphi B. Mbulawa, Mosepele Mosepele, Simani Gaseitsiwe	1	unknown	unknown	unknown	Botswana/R83B04_BHP_00098528/2022
Githinji G.,Ochola I., Agoti C.,Mohamed K.S., de Laurent Z., Mburu M.W., Morobe J., Ndwiga L. Makori T., Ongera E., Lambisia A. Nokes D.J.	1	unknown	unknown	unknown	Kenya/SS2746/2021
Charlotte Michel, Sigi Van Den Wijngaert, Olivier Vandenberg	1	unknown	unknown	unknown	Belgium/LHUB-ULB_31216770/2021
Dr. Antonio Oliver, Dr. Carla López-Causapé, Dr. Gabriel Cabot, on behalf of Servicio de Microbiología, Hospital Universitario Son Espases	1	unknown	unknown	unknown	Spain/IB-HUSE-02312/2021
Jacquelyn Wynn, Mairead Hyland, The Lighthouse Lab in Alderley Park and Alex Alderton, Roberto Amato, Jeffrey Barrett, Sonia Goncalves, Ewan Harrison, David K. Jackson, Ian Johnston, Dominic Kwiatkowski, Cordelia Langford, John Sillitoe on behalf of the Wellcome Sanger Institute COVID-19 Surveillance Team	1	unknown	unknown	unknown	England/ALDP-17EF94E/2021
Mencacci A, Camilloni B, Biagetti M, Giammarioli M, Lorusso A, Marcacci M, Di Domenico M, Ancora M, Curini V, Mangone I, Rinaldi A, Delli Compagni E, Scialabba S, Di Pasquale A, Cammà C, Puglia I, Calistri P, Savini G	1	unknown	unknown	unknown	Italy/UMB-IZSGC-313514.1.3/2021
Elzbieta Justynska, Renata Siegel, Klaudia Kobendza-Wlodarczak, Patrycja Faberska and Marek Margol	1	unknown	unknown	unknown	Poland/WSSEGorzow-21S0824/2021
Roberto Melendez, Kaylyn Habet, Alexander Kneubehl, Sarah Gunter, Shannon Ronca, Allison Lino, Adrianna Maliga, Russell Manzanero, Gerhaldine Morazan, Kristy Murray, Aldo Sosa	2	unknown	unknown	unknown	Belize/CML-237/2021,Belize/CML-361/2022
Dusan Loderer, Katarina Janikova, Ivana Kasubova, Marian Grendar	1	unknown	unknown	unknown	Slovakia/32241/2021
Zoe Yandle, Charlene Bennett, Gabriel Gonzalez, Michael Carr, Jonathan Dean, Cillian F De Gascun	4	unknown	unknown	unknown	Ireland/G-NVRL-M21IRL00789313/2021,Ireland/D-NVRL-M36IRL02497/2021,Ireland/MH-NVRL-S22IRL00050359/2022,Ireland/D-NVRL-21IRL96657/2021
Jeong-Ah Kim, Ae Kyung Park, Il-Hwan Kim, Heui Man Kim, Jeong-Min Kim, Chae Young Lee, Eun-Jin Kim	1	unknown	unknown	unknown	SouthKorea/KDCA6565/2021
Berkshire and Surrey Pathology Services Lighthouse Laboratory and Alex Alderton, Roberto Amato, Jeffrey Barrett, Sonia Goncalves, Ewan Harrison, David K. Jackson, Ian Johnston, Dominic Kwiatkowski, Cordelia Langford, John Sillitoe on behalf of the Wellcome Sanger Institute COVID-19 Surveillance Team	1	unknown	unknown	unknown	England/BRBR-1A7EEAC/2021
Maximilian Damagnez; Alexander Dilthey; Patrick Finzer; Katrin Hoffmann; Torsten Houwaart; Lisanna Hülse; Malte Kohns Vasconcelos; Nadine Lübke; Jessica Nicolai; Klaus Pfeffer; Daniel Strelow; Jörg Timm; Andreas Walker; Tobias Wienemann; Rainer Zotz	1	unknown	unknown	unknown	Germany/NW-HHU-12496/2021
The Lighthouse Lab in Milton Keynes and Alex Alderton, Roberto Amato, Jeffrey Barrett, Sonia Goncalves, Ewan Harrison, David K. Jackson, Ian Johnston, Dominic Kwiatkowski, Cordelia Langford, John Sillitoe on behalf of the Wellcome Sanger Institute COVID-19 Surveillance Team	2	unknown	unknown	unknown	England/MILK-2854F5D/2021,England/MILK-36CD3BC/2022
Ana da Silva Filipe, Kathy Smollett, Daniel Mair, Lily Tong, Jessica Benkaroun, Nicolas Suarez, Jenna Nichols, Kyriaki Nomikou; Sarah McDonald; Alasdair MacLean, Emily Goldstein, Rachael Tomb, Rory Gunson; Richard Orton, Joseph Hughes, Sreenu Vattipally, David L Robertson; Gonzalo Yebra, Jordan Ashworth, Ioulia Tsatsani, Kirsty Mangin, Andy Young, Sharif Shaaban, Matthew Holden; Rachel Blacow, Jo…	1	unknown	unknown	unknown	Scotland/SCOT-4357/2022
Christophe Rodriguez, Slim Fourati, Vanessa Demontant, Guillaume Gricourt, Melissa N'Debi, Alexandre Soulier, Elisabeth Trawinski, Jean-Michel Pawlotsky	3	unknown	unknown	unknown	France/BFC-HMN-22012050242/2021,France/GP-HMN-21072080541/2021,France/GES-HMN-22012270450/2022
Yulou Sun	1	unknown	unknown	unknown	Shandong/Yantai_08/2021
Gasich Elena, Bulda Kirill, Drozd Alina, Vladimir Gorbunov, Smirnova Y.S., Kaptelova V.V., Nadtoka M.I., Borisova N.I., Budkina A.Y., Kotov I.A., Kolesnikov A.A., Selezov S.Y., Roev G.V., Svetlichnyj D.V., Vyhodceva A.V., Marakulina D.A., Khafizov K.F., Kondrasheva L.Y., Akimkin V.G.	1	unknown	unknown	unknown	Belarus/MI-CRIE-7713247810/2021
Carlos Padilla Rojas, Veronica Hurtado Vela, Orson Mestanza Millones, Iris Silva Molina, Luis Barcena Flores, Sandra Morales Ruiz, Steve Acedo Lazo, Wendy Lizarraga Olivares, Victor Jimenez Vasquez, Sara Gordillo Vilchez, Nieves Sevilla Castañeda, Princesa Medrano Alhuay, Omar Caceres Rey, Marco Galarza Perez, Henri Bailon Calderon, Nancy Rojas Serrano, Priscila Lope Pari, Lely Solari Zerpa, Jose…	24	unknown	unknown	unknown	Peru/PAS-INS-4248/2021,Peru/CAL-INS-3824/2021,Peru/PAS-INS-3643/2021,Peru/CUS-INS-2893/2021,Peru/PUN-INS-2611/2021,Peru/HUC-INS-4195/2021,Peru/TAC-INS-5605/2021,Peru/UCA-INS-6040/2021,Peru/MOQ-INS-6427/2021,Peru/MDD-INS-6455/2021,Peru/AMA-INS-4375/2021,Peru/MOQ-INS-3061/2021,Peru/TAC-INS-5541/2021,Peru/ARE-INS-2586/2021,Peru/AYA-INS-6304/2021,Peru/ANC-INS-2474/2021,Peru/TUM-INS-2304/2021,Peru/LAM…
Emmanouil Athanasiadis, Giannis Vatsellas, Theodoros Loupis, Dimitris Vrachnos, Katerina Zoi, Dimitrios Thanos	1	unknown	unknown	unknown	Greece/282081/2021
Irena Meistere, Olga Valciņa, Daina Pule, Ģirts Šķenders, Reinis Vangravs, Jevgenijs Bodrenko, Kristīne Liepiņa, Anastasija Žuravļova, Arzu Algulieva, Reinis Zeltmatis, Dārta Pūpola, Jūlija Čevere, Oksana Savicka, Ilva Pole, Diāna Dušacka, Sergejs Ņikišins	1	unknown	unknown	unknown	Latvia/369049/2021
Victor M Corman, Barbara Mühlemann, Jörn Beheim-Schwarzbach, Talitha Veith, Julia Schneider, Mariana Apostol, Ala Halacu, Terry Jones, Christian Drosten	1	unknown	unknown	unknown	Moldova/un-ChVir25847/2021
Paola Resende, Luciana Appolinario, Fernando Motta, Elisa Cavalcante Pereira, Ighor Arantes, Alice Sampaio Rocha, Bruna Mendonça da Silva, Jéssica Graça Macedo de Carvalho, Larissa Macedo Pinto, Rodrigo Ribeiro Rodrigues, Marilda Siqueira on behalf of the Fiocruz COVID-19 Genomic Surveillance Network	1	unknown	unknown	unknown	Brazil/ES-FIOCRUZ-57197/2021
Lulu Wang, Kai Nie, Xuesheng Liu, Cao Chen, Bo Wang, Yenan Feng, Haibo Sun, Xiang Zhao, Shuang Liu, Xiaoting Xu, Zhixiao Chen, Ge Song, Sinong Sun, Lu Lei, Lingling Mao, Xingying Lang, Zhijian Bo, Jilong Jiao, Mingchun Luan, Nan Sun	1	unknown	unknown	unknown	Liaoning/IVDC-DL-160/2021
Caroline Öhrman, Andreas Sjödin, Linda Karlsson, Emelie Näslund Salomonsson, Jonas Näslund, Stina Bäckman, Malin Granberg, Ingrid Dacklin, Anna-Lena Johansson, Kerstin Myrtennäs, David Sundell, Mats Forsman, Annika Allard, Annika Osterman	1	unknown	unknown	unknown	Sweden/RVFOI21-01543/2021
Marina Muñoz, Luz H. Patiño, Nathalia Ballesteros, Sergio Castañeda, Angie Ramírez, Nicolas Luna, Marcela Mercado-Reyes, Juan David Ramírez	2	unknown	unknown	unknown	Colombia/SAN-I385/2021,Colombia/ARA-I403/2021
Andrey Komissarov, Artem Fadeev, Kseniya Komissarova, Oula Mansour, Kirill Varchenko, Mikhail Bakaev, Tamila Musaeva, Veronika Eder, Maria Pisareva, Nikita Yolshin, Daria Danilenko, Maria Baturova, Alexey Masharsky, Ksenia Safina, Elena Nabieva, Georgii Bazykin, Dmitry Lioznov	1	unknown	unknown	unknown	Crimea/RII-MH29268S/2021
Samoilov A.E., Korneenko E.V., Smirnova Y.S., Nadtoka M.I., Sinitsyn S.O., Roev G.V., Buharina A.Y., Vyhodceva A.V., Goncharov S.E., Shipulina O.Y., Svetlichnyj D.V., Chudinov I.K., Selezov S.Y., Dolotova S.M., Zuev S.N., Speranskaya A.S., Kondrasheva L.Y., Akimkin V.G.	1	unknown	unknown	unknown	Russia/MOS-CRIE-L189A0962_7230/2021
Andrey Komissarov, Artem Fadeev, Kseniya Komissarova, Oula Mansour, Kirill Varchenko, Mikhail Bakaev, Tamila Musaeva, Veronika Eder, Maria Pisareva, Nikita Yolshin, Daria Danilenko, Ksenia Safina, Elena Nabieva, Georgii Bazykin, Dmitry Lioznov	1	unknown	unknown	unknown	Russia/BA-RII-MH50577S/2022
Wael H. Roshdy, Mohamed Kamal , Shymaa s. Ahmed, Ramy Galal,Nancy el guindy, Amel nagiub,yasser el hady,salma sayed, Abd Monaem Adel,Galal Mahmoud,Dalia Ramadan,Rabeh ..R. El-Shesheny, Mohamed A Ali,Mohamed Hassany, Amr Kandil.	1	unknown	unknown	unknown	Egypt/CPHL-EGY21023/2021
Samoilov A.E., Korneenko E.V., Smirnova Y.S., Nadtoka M.I., Sinitsyn S.O., Roev G.V., Buharina A.Y., Vyhodceva A.V., Goncharov S.E., Shipulina O.Y., Svetlichnyj D.V., Speranskaya A.S., Kondrasheva L.Y., Akimkin V.G.	1	unknown	unknown	unknown	Russia/KOS-CRIE-L219K0040u/2021
Oleg V. Pyankov, Sergey A. Bodnev, Anastasiya M. Smirnova, Anastasiya A. Nazarenko, Tatyana V. Tregubchak, Alexander N. Shvalov, Elena V. Gavrilova, Rinat A. Maksyutov	1	unknown	unknown	unknown	Russia/SPE-103115-2107/2020
Kristína Boršová, Viktória Hodorová, Broňa Brejová, Viktória Čabanová, Dominika Fričová, Sabina Fumačová Havlíková, Juraj Kopáček, Martina Ličková, Ľubomíra Lukáčiková, Martina Neboháčová, Monika Sláviková, Edita Staroňová, Elena Tichá, Tomáš Vinař, Boris Klempa, Jozef Nosek	1	unknown	unknown	unknown	Slovakia/UKBA-205/2020
Kuzmanovska M, Boshevska G, Janchevska E.	1	unknown	unknown	unknown	NorthMacedonia/375/2020
Paola Resende, Luciana Appolinario, Fernando Motta, Anna Carolina Paixão, Ana Carolina Mendonça, Jonathan Lopes, Clioma Santos, Marilda Siqueira on behalf of the Fiocruz COVID-19 Genomic Surveillance Network	1	unknown	unknown	unknown	Brazil/SE-FIOCRUZ-6533/2020
Norosoa Razanajatovo, Cara E. Brook, Diagne Moussa Moïse, Diallo Amadou, Dia Ndongo, Christian Ranaivoson, Soa Fy Andriamandimby, Vololoniaina Raharinosy, Sankhe Safietou, Ndiaye Ndack, Tsiry Randriambolamanantsoa, Helisoa Razafimanjato, Jean-Michel Heraud, Loucoubar Cheikh, Faye Ousmane, Sall Amadou Alpha, Philippe Dussart	2	unknown	unknown	unknown	Madagascar/IPM-24393/2020,Madagascar/IPM-37725/2020
Claudio Tavares Sacchi, Claudia Regina Gonçalves, Erica Valessa Ramos Gomes, Karoline Rodrigues Campos, Caio Vinicius Dias Lopes	13	unknown	unknown	unknown	Brazil/DF-1328/2020,Brazil/MS-1303/2020,Brazil/SP-2891/2021,Brazil/SP-1704/2021,Brazil/SP-1880/2021,Brazil/SP-1516/2021,Brazil/SP-1468/2021,Brazil/SP-1857/2021,Brazil/SP-1866/2021,Brazil/RS-1769/2021,Brazil/SP-1600/2021,Brazil/SP-C2141/2021,Brazil/SP-1988/2021
Claudia Alteri, Valeria Cento, Antonio Piralla, Valentino Costabile, Monica Tallarita, Luna Colagrossi, Silvia Renica, Federica Giardina, Federica Novazzi, Stefano Gaiarsa, Elisa Matarazzo, Maria Antonello, Chiara Vismara, Roberto Fumagalli, Oscar Massimiliano Epis, Massimo Puoti, Carlo Federico Perno, Fausto Baldanti	1	unknown	unknown	unknown	Italy/LOM-UniMI-L310/2020
Victor M Corman, Dr. Nazifa Mursalova, Firuza Aliyeva, Barbara Mühlemann, Jörn Beheim-Schwarzbach, Talitha Veith, Julia Schneider, Tobias Bleicker, Julia Tesch, Terry Jones, Christian Drosten	2	unknown	unknown	unknown	Azerbaijan/un-ChVir8078/2020,Azerbaijan/un-ChVir8061/2020
Sully Márquez, Belén Prado-Vivar, Juan José Guadalupe, Monica Becerra-Wong, Bernardo Gutiérrez, Manuel Jaramillo, Verónica Barragán, Patricio Rojas-Silva, Gabriel Trueba, Michelle Grunauer, Paúl Cárdenas	1	unknown	unknown	unknown	Ecuador/USFQ-230/2020
Alexandr Shevtsov, Ilyas Akhmetollayev, Viktoriya Lutsay, Asylulan Amirgazin, Ruslan Kalendar, Yerlan Ramanculov	1	unknown	unknown	unknown	Kazakhstan/NCB-3/2020
Stephane Tosta, Luciana Oliveira, Vanessa Nardy,Patrícia Cajado,Marcela Gómez, Breno Dominguez, Jaqueline Gomes, Vagner Fonseca,Marta Giovanetti,Luiz Alcantara, Felicidade Pereira, Arabela Leal	7	unknown	unknown	unknown	Brazil/BA-27/2020,Brazil/BA-15/2020,Brazil/BA-14/2020,Brazil/BA-LACEN-BA179/2020,Brazil/BA-51/2021,Brazil/BA-LACEN-137/2021,Brazil/BA-58/2021
AlWasti,H., AlTaif,Z., AlHujairi,Z., AlAbbas,Z.	1	unknown	unknown	unknown	Bahrain/090000572_S16_L001/2020
Nalia Ismael, Nadia Sitoe, Paulo Arnaldo, Nedio Mabunda, Giandhari J, Pillay S, Tegally H, Wilkinson E, de Oliveira T	1	unknown	unknown	unknown	Mozambique/INS-K007972/2020
RCGEB - MASA	3	unknown	unknown	unknown	NorthMacedonia/11567/2020,NorthMacedonia/9360/2020,NorthMacedonia/8000/2020
Herlinger,A.L., Monteiro,F.L., D'Arc,M., Westgarth,H.,Moreira,F.R., Galliez,R.M., Mariani,D., Costa,L.J., Almeida,L., Workgroup,C., Melo,A.S., Aguiar,R.S., Santos,A.F.,Castineiras,T.M., Vasconcelos,A.T., Filho,E.C., Ferreira,O.C.,Tanuri,A. and Higa,L.M.	1	unknown	unknown	unknown	Brazil/un-LNCC-6439cm/2020
Paola Resende, Luciana Appolinario, Fernando Motta, Anna Carolina Paixao, Ana Carolina Mendonca, Alice Sampaio Rocha, Renata Serrano Lopes, Maria do Carmo Debur, Irina Nastassja Riediger, Marilda Siqueira on behalf of the Fiocruz COVID-19 Genomic Surveillance Network	2	unknown	unknown	unknown	Brazil/PR-FIOCRUZ-33309/2020,Brazil/PR-FIOCRUZ-5273/2021
Baumeister E., Avaro M., Benedetti E., Russo M., Dattero ME, Pontoriero A., Cisterna D., Molina V., Perandones C., Tuduri E., Lorenzo F., Poklepovich T., Campos J.	3	unknown	unknown	unknown	Argentina/INEI095276/2020,Argentina/INEI104343/2021,Argentina/C97133/2020
Nabaes Jodar, MS; Goya, S; Natale, MI; Lusso, S; Desimone, I; Luczac, E; Serrano, L; Grossi, O; Musto, A; Valinotto, LE; Viegas, M.	1	unknown	unknown	unknown	Argentina/PAIS-A0256/2020
Claudio Tavares Sacchi, Claudia Regina Gonçalves, Erica Valessa Ramos Gomes	1	unknown	unknown	unknown	Brazil/SP-624/2020
Alexandra Gerber, Ana Paula Guimarães, Luiz Gonzaga Paula de Almeida, Ronaldo da Silva Francisco Junior, Mariane Talon, Filipe Romero, Átila Duque Rossi, Terezinha Marta Pereira, working group UFRJ, Jaqueline Goes de Jesus, Ingra Morales Claro, Ester Cerdeira Sabino, Nuno Rodrigues Faria, CADDE-group, Laboratorio Hermes Pardini, Laboratorio Simile, working group UFMG, Amilcar Tanuri, Carolina Vol…	1	unknown	unknown	unknown	Brazil/PI-0239/2020
Fernando Antonio Vinhal dos Santos, Erika Lopes Rocha Batista, Alessandro Leonardo Alvares Magalhaes, Frederico Rodrigues Vinhal, Sabrina Sara Moreira Duarte, Lucas Carlos Gomes Pereira, Daniel Ferreira de Sousa	12	unknown	unknown	unknown	Brazil/GO-HLAGYN-1152182/2020,Brazil/GO-HLAGYN-1439230/2021,Brazil/GO-HLAGYN-1646977/2021,Brazil/GO-HLAGYN-1494542/2021,Brazil/GO-HLAGYN-1464136/2021,Brazil/GO-HLAGYN-1468085/2021,Brazil/GO-HLAGYN-1458923/2021,Brazil/GO-HLAGYN-1440019/2021,Brazil/GO-HLAGYN-1455939/2021,Brazil/GO-HLAGYN-1461917/2021,Brazil/GO-HLAGYN-1475503/2021,Brazil/GO-HLAGYN-1511226/2021
Fernando Hayashi Sant’Anna, Ana Paula Muterle, Janira Prichula, Juliana Comerlato, Carolina Comerlato, Eliana Márcia Da Ros Wendland	2	unknown	unknown	unknown	Brazil/RS-8380CVL/2020,Brazil/RS-20635CVL/2020
Nikita S. D. Sahadeo, Arianne Brown-Jordan, Sarah Hill, Vernie Ramkissoon, Narine Singh, Naresh Nandram, Avery Hinds, Jerome Foster, Stanley Giddings, Karla Georges, Marsha Ivey, Rahul Naidu, Risha Singh, SueMin Nathaniel, Rajini Haraksingh, Jaya Jayaraman, Chinna Chinnadurai, Adesh Ramsubhag, Nuno Faria, Oliver Pybus, Christopher Oura, Gabriel Escobar, Christine V. F. Carrington	2	unknown	unknown	unknown	Guyana/50825/2020,Guyana/50821/2020
Priscila Farias Tempaku, Juliana Nogueira Martins Rodrigues, Erika Rodrigues de Oliveira, Debora R. Ramadan, Soraya Sgambatti de Andrade, Sergio Tufik.	2	unknown	unknown	unknown	Brazil/BA-AFIP_15_2020/2020,Brazil/SP-AFIP_04_2021/2021
Paola Resende, Luciana Appolinario, Fernando Motta, Anna Carolina Paixao, Ana Carolina Mendonca, Alice Sampaio Rocha, Taina Venas, Elisa Cavalcante Pereira, Renata Serrano Lopes, Marilda Siqueira on behalf of the Fiocruz COVID-19 Genomic Surveillance Network	13	unknown	unknown	unknown	Brazil/RJ-FIOCRUZ-20195/2020,Brazil/RJ-FIOCRUZ-11238/2021,Brazil/RJ-FIOCRUZ-6907/2021,Brazil/SC-FIOCRUZ-9717/2021,Brazil/RJ-FIOCRUZ-21162/2021,Brazil/RJ-FIOCRUZ-9459/2021,Brazil/RJ-FIOCRUZ-5236/2021,Brazil/RJ-FIOCRUZ-6755/2021,Brazil/SC-FIOCRUZ-9730/2021,Brazil/RJ-FIOCRUZ-9467/2021,Brazil/RJ-FIOCRUZ-10016/2021,Brazil/RJ-FIOCRUZ-9409/2021,Brazil/RJ-FIOCRUZ-9453/2021
Marcelo Henrique dos Santos Paiva, Cassia Docena, Matheus Filgueira Bezerra, Filipe Zimmer Dezordi, Lais Ceschini Machado, Lilian Caroliny Amorim Silva, Gustavo Barbosa de Lima, Alexandre Freitas da Silva, Sinval Pinto Brandão Filho, Constância Flávia Junqueira Ayres, Gabriel Luz Wallau	7	unknown	unknown	unknown	Brazil/PE-FIOCRUZ-IAM3328/2020,Brazil/PE-FIOCRUZ-IAM1812/2020,Brazil/PB-FIOCRUZ-IAM3641/2021,Brazil/PE-FIOCRUZ-IAM1918/2021,Brazil/PE-FIOCRUZ-IAM1928/2021,Brazil/PE-FIOCRUZ-IAM1839/2021,Brazil/PE-FIOCRUZ-IAM2003/2021
Paola Resende, Fernando Motta, Luciana Appolinario, Sunando Roy, Aline Mattos, Milene Miranda, Cristiana Garcia, Braulia Caetano, Maria Ogrzewalska, Priscila Born, Jonathan Lopes, Marilda Siqueira on behalf of the Fiocruz COVID-19 Genomic Surveillance Network	1	unknown	unknown	unknown	Brazil/DF-FIOCRUZ-862/2020
Santos, M.C.; Silva, A.M.; Junior, W.D.C.; Barbagelata, L.S.; Ferreira, J.A.; Sousa, E.M.A.; da Silva, P.S.; Resque, H.R; Martins, L.C.; Sousa Junior, E.C.;Viana, G.M.R	1	unknown	unknown	unknown	Brazil/MA-IEC162466/2020
Paola Resende, Luciana Appolinario, Fernando Motta, Anna Carolina Paixao, Ana Carolina Mendonca, Alice Sampaio Rocha, Renata Serrano Lopes, Thais de Oliveira Costa, Joaquim César do Nascimento Sousa Júnior, Fabio Miyajima, Marilda Siqueira on behalf of the Fiocruz COVID-19 Genomic Surveillance Network	3	unknown	unknown	unknown	Brazil/CE-FIOCRUZ-17885/2020,Brazil/CE-FIOCRUZ-17890/2020,Brazil/CE-FIOCRUZ-17988/2020
Samples: Nelson Gaburo Jr; Sequencing: Ingra Morales Claro, Jaqueline Goes de Jesus, Erika Regina Manuli, Flavia Cristina da Silva Sales, Thais de Moura Coletti, Camila Alves Maia da Silva, Mariana Severo Ramundo, Giula Magalhaes Ferreira, Darlan da Silva Candido, Julien Theze, Nuno Faria, Ester Sabino	1	unknown	unknown	unknown	Brazil/SC-L16-CD350/2020
Paola Resende, Luciana Appolinario, Fernando Motta, Anna Carolina Paixao, Ana Carolina Mendonca, Alice Sampaio Rocha, Renata Serrano Lopes, Marilda Siqueira on behalf of the Fiocruz COVID-19 Genomic Surveillance Network	1	unknown	unknown	unknown	Brazil/RJ-FIOCRUZ-16447/2020
Paola Resende, Luciana Appolinario, Fernando Motta, Anna Carolina Paixao, Ana Carolina Mendonca, Alice Sampaio Rocha, Renata Serrano Lopes , Alessandro Leonardo Alvares Magalhaes, Fernando Antonio Vinhal dos Santos, Erika Lopes Rocha Batista, Marilda Siqueira on behalf of the Fiocruz COVID-19 Genomic Surveillance Network	1	unknown	unknown	unknown	Brazil/GO-FIOCRUZ-13909/2020
Laís Albuquerque de Oliveira, Vinicius Navarini, Silvana Beutinger Marchioro, Alex José Leite Torres, Julio Croda, Simone Simionatto, Joilson Xavier, Emerson de Castro, Vagner Fonseca, Flavia Aburjaile, Hegger Fritsch, Felipe Iani, Talita Adelino, Marta Giovanetti, Luiz Alcantara	3	unknown	unknown	unknown	Brazil/MS-GD59/2020,Brazil/MS-GD101/2020,Brazil/MS-GD21/2021
Cynthia Vázquez, Emir Talundzic, Shannon Whitmer, María José Ortega, Andrea Gómez de la Fuente, Shirley Villalba, Juan Torales, María Liz Gamarra, Joel Montgomery, Justin Lee, John Klena	3	unknown	unknown	unknown	Paraguay/WOR12903A620/2020,Paraguay/WOR12903A639/2020,Paraguay/WOR12903A660/2020
Paola Resende, Luciana Appolinario, Fernando Motta, Anna Carolina Paixao, Ana Carolina Mendonca, Ighor Leonardo Arantes Gomes, Agatha Cristinne Prudencio, Alice Sampaio Rocha, Renata Serrano Lopes, Elisa Cavalcante Pereira, Taina Moreira Venas, Lidio Gonçalves Lima Neto, Marilda Siqueira on behalf of the Fiocruz COVID-19 Genomic Surveillance Network	3	unknown	unknown	unknown	Brazil/MA-FIOCRUZ-34226/2020,Brazil/MA-FIOCRUZ-34258/2020,Brazil/MA-FIOCRUZ-32512/2021
Paola Resende, Luciana Appolinario, Fernando Motta, Anna Carolina Paixao, Ana Carolina Mendonca, Alice Sampaio Rocha, Taina Venas, Eilisa Cavalcante Pereira, Renata Serrano Lopes, Rodrigo Ribeiro Rodrigues, Marilda Siqueira on behalf of the Fiocruz COVID-19 Genomic Surveillance Network	6	unknown	unknown	unknown	Brazil/ES-FIOCRUZ-33708/2020,Brazil/ES-FIOCRUZ-16403-R2/2021,Brazil/ES-FIOCRUZ-3596/2021,Brazil/ES-FIOCRUZ-9932/2021,Brazil/ES-FIOCRUZ-9923/2021,Brazil/ES-FIOCRUZ-9899/2021
Javier Tognarelli, Barbara Parra, Loredana Arata, Jaime Lagos, Gisselle Barra, Patricia Bustos, Rodrigo Fasce, Andres Castillo, Jorge Fernandez	2	unknown	unknown	unknown	Chile/AN-195419/2020,Chile/NB-175519/2020
Brazil-UK Centre for Arbovirus Discovery Diagnosis Genomics and Epidemiology (CADDE) Genomic Network - Instituto de Medicina Tropical	4	unknown	unknown	unknown	Brazil/MT-L124-CD7810/2020,Brazil/DF-L110-CD3017/2020,Brazil/SP-L38-CD1011/2020,Brazil/SP-L39-CD1044/2020
Carolina M Voloch, Ronaldo da Silva F Jr, Luiz G P de Almeida, Cynthia C Cardoso, Otavio Bustrolini, Alexandra L Gerber, Ana Paula de C Guimarães, Diana Mariani, Andréa Cony Cavalcanti, Claudia dos Santos Rodrigues, Terezinha M P P Castiñeira, Amilcar Tanuri, Ana Tereza R de Vasconcelos	1	unknown	unknown	unknown	Brazil/RJ-00472/2020
Catalina Pardo-Roa, Constanza Martinez-Valdevenito, Jennifer Angulo, Tamara Garcia-Salum, Estefany Poblete, Maria Jose Avendano, Leonardo I. Almonacid, Ana Maria Contreras, Carlos Palma, Jorge Levican, Eileen Serrano, Constanza Maldonado, M. Belen Leyton, Erick Salinas, Andres E. Munoz-Marcos, Francisco Melo, Marcela Ferres, Rafael A. Medina	2	unknown	unknown	unknown	Chile/NB-PUC_MVL_1096/2021,Chile/VA-PUC_MVL_1316/2021
Ronnie Gavilan Chavez, Junior Caro Castro, Willi Quino Sifuentes, Veronica Hurtado Vela, Iris Silva Molina, Fiorella Orellana Peralta	8	unknown	unknown	unknown	Peru/CAL-INS-663/2020,Peru/ANC-INS-619/2020,Peru/ANC-INS-626/2020,Peru/LIM-INS-529/2020,Peru/CAL-INS-655/2020,Peru/LIM-INS-360/2020,Peru/LAM-INS-715/2020,Peru/LIM-INS-526/2020
Pablo Tsukayama, Alejandra Dávila-Barclay, Luis González, Pedro E. Romero, Brenda Ayzanoa, Janet Huancachoque, Pool Marcos, Maribel Huaringa, Camila Castillo-Vilcahuaman, Guillermo Salvatierra	2	unknown	unknown	unknown	Peru/LIM-UPCH-0061/2020,Peru/UCA-UPCH-0067/2020
Danish Covid-19 Genome Consortia	1	unknown	unknown	unknown	Denmark/DCGC-1893/2020
Anna Majer, Shari Tyson, Grace Seo, Philip Mabon, Elsie Grudeski, Rhiannon Huzarewich, Russell Mandes, Anneliese Landgraff, Jennifer Tanner, Natalie Knox, Morag Graham, Gary Van Domselaar, Paul Van Caeseele, Jared Bullard, David Alexander, Kerry Dust, Nathalie Bastien, Yan Li, Timothy Booth, Darian Hole, Madison Chapel, CanCOGeN's metadata curation team, Public Health Agency of Canada CanCOGeN te…	1	unknown	unknown	unknown	Canada/MB-NML-657/2020
Eduardo Juscamayta Lopez, David Tarazona, Faviola Valdivia Guerrero, Nancy Rojas Serrano, Dennis Carhuaricra, Lenin Maturrano Hernandez, Ronnie Gavilan Chavez	2	unknown	unknown	unknown	Peru/LAM-INS-126/2020,Peru/LIM-INS-115/2020
Gilda Troncos, Victoria Espejo, Cristhopher Cruz, Edward Chavez-Cruzado , Yeny Tinoco, Sonia Ampuero, Marita Silva, Paul Graf.	1	unknown	unknown	unknown	Peru/LAL-TRU01902/2020
Gilda Troncos, Victoria Espejo, Cristhopher Cruz, Jorge Olivos, Ronald Ramos, Yeny Tinoco, Sonia Ampuero, Marita Silva, Eugenio Abente, Paul Graf.	1	unknown	unknown	unknown	Peru/AMA-FPG00515/2020
Sandra Grucci, Vanina Eibar, Noelia Cuglia, Adriana Recabarren, Daiana Lang, Clara Pott Godoy, Andrea Falaschi, Aguirre Carolina, Alberto Carena, Bosio Lia, Patricia Robledo, Maria Belen Peralta Roca, Carlos Espul, Alejandro Ezequiel Rojas, Fernando Gallego, Santiago Guillermo Ceballos, Cristina Fernanda Nardi, Ivan Dario Gramundi	3	unknown	unknown	unknown	Argentina/PAIS-D0107/2020,Argentina/PAIS-D0105/2020,Argentina/PAIS-D0112/2020
Gramundi, ID; Gallego, F; Ceballos, SG; Nardi, CF; Rojas, AE	1	unknown	unknown	unknown	Argentina/PAIS-D0181/2020
María Liliana Videla, Luciano Lima, Andrea Naser, Pablo Rico, Valeria Fontana, Héctor Horacio Cuello, Andrea Falaschi, Aguirre Carolina, Alberto Carena, Bosio Lia, Patricia Robledo, Maria Belen Peralta Roca, Carlos Espul, Alejandro Ezequiel Rojas, Fernando Gallego, Santiago Guillermo Ceballos, Cristina Fernanda Nardi, Ivan Dario Gramundi	1	unknown	unknown	unknown	Argentina/PAIS-D0100/2020
Anna Kelleher, Ying Tao, Yan Li, Jing Zhang, Brian Lynch, Krista Queen, Anna Uehara, Peter Cook, Han Jia Justin Ng, Rachel Marine, Clinton R. Paden, Dhwani Batra, Haibin Wang, Tara Coalter, Jasmine Padilla, Morgan Davis, Mili Sheth, Sarah Nobles, Mark Burroughs, Justin Lee, Adam Retchless, Suxiang Tong	3	unknown	unknown	unknown	Peru/un-CDC-4033364-001/2020,Peru/un-CDC-3959175-001/2020,Peru/un-CDC-3958248-001/2020
Morais J, Neto Z, Afonso P, Miranda J, David K, Inglês L, Pereira A, Paulo A Carralero RR Paixão JP, Freitas RH, Mufinda M, Lutucuta S, Giandhari J, Pillay S, Naidoo Y, Emmanuel SJ, Tegally H, Wilkinson E, de Oliveira T	3	unknown	unknown	unknown	Angola/KRISP-K009705/2020,Angola/KRISP-K009709/2020,Angola/CERI-KRISP-K021667/2021
Alfredo Mayor, Inacio Mandomando, Arsenia Massinga, Iñaki Comas, Manoli Torres Puente, Santiago Jiménez-Serrano, Irving Cancino	1	unknown	unknown	unknown	Mozambique/MZ-L-IBV-97025406/2020
Rawlinson, W.	1	unknown	unknown	unknown	Australia/NSW2415/2020
Njouom Richard, Diagne Moussa Moïse, Dia Ndongo, Diallo Amadou, Sankhe Safietou, Diop Mamadou, Ndiaye Ndack, Loucoubar Cheikh, Carniel Elisabeth, Faye Ousmane, Sall Amadou Alpha	1	unknown	unknown	unknown	Cameroon/GAROUA-CoV1867/2020
Pablo Tsukayama, Alejandra Dávila-Barclay, Guillermo Salvatierra, Luis González, Pedro E. Romero, Diego Cuicapuza, Janet Huancachoque, Pool Marcos	5	unknown	unknown	unknown	Peru/LIM-UPCH-1088/2020,Peru/ICA-UPCH-0938/2021,Peru/PUN-UPCH-0936/2021,Peru/ARE-UPCH-0686/2021,Peru/PUN-UPCH-0933/2021
Sully Márquez, Belén Prado-Vivar, Juan José Guadalupe, Monica Becerra-Wong, Bernardo Gutiérrez, Hermelinda Paguay, Alexandra Tino, Jorge Montaño, Verónica Barragán, Patricio Rojas-Silva, Gabriel Trueba, Michelle Grunauer, Paúl Cárdenas	1	unknown	unknown	unknown	Ecuador/USFQ-513/2020
Emmanouil Athanasiadis, Giannis Vatsellas, Theodoros Loupis, Katerina Zoi, Dimitrios Thanos	1	unknown	unknown	unknown	Greece/69701/2020
Alen Suljič, Samo Zakotnik, Tomaž Mark Zorec, Matic Brvar, Doroteja Vlaj, Andraž Celar, Dominika Šturm, Patricija Pozvek, Špela Pleh, Miša Korva, Mario Poljak, Tatjana Avšič – Županc	1	unknown	unknown	unknown	Slovenia/4995/2020
D.Keckarević, V.Tanasić, V.Radojičić, M.Mihajlović, A.Knežević	1	unknown	unknown	unknown	Serbia/Beograd-253435-0710/2020
Francesca Schiaffino	3	unknown	unknown	unknown	cat/Peru/sc2_cat2/2021,cat/Peru/sc2_cat1/2021,cat/Peru/sc2_cat3/2021
Javier Tognarelli, Karen Orostica, Barbara Parra, Loredana Arata, Gisselle Barra, Patricia Bustos, Rodrigo Fasce, Andres Castillo, Soledad Ulloa, Jorge Fernandez	1	unknown	unknown	unknown	Chile/VS-81832/2021
Fernandez, FD; Marquez, N.; Debat, HJ.; M; Re, V.; Pisano, M.B.; Castro, G.; Barbas, G.	1	unknown	unknown	unknown	Argentina/PAIS-G0235/2021
Peralta AV; Muñoz Hidalgo, MG; Fass, M; Distéfano, AJ; Vera, PA; Chimeno Zoth, SA, Lozano Calderón, LC; Rivarola, M; Gismondi, MI; Mónaco, MB, Zunino, SG; Ortiz, JJ; Massone, CA; Puebla, AF; Cacciabue, MPD; König, GA; Farber, MD; on behalf of 'Proyecto Argentino Interinstitucional de genomica de SARS-CoV-2' (PAIS Consortium).	2	unknown	unknown	unknown	Argentina/PAIS-C0152/2021,Argentina/PAIS-C0232/2021
Nikita S. D. Sahadeo, Arianne Brown-Jordan, Sarah Hill, Vernie Ramkissoon, Anushka Ramjag, Soren Nicholls, Hazel Laws, Avery Hinds, Risha Singh, SueMin Nathaniel, Nuno Faria, Oliver Pybus, Christopher Oura, Gabriel Escobar, Christine V. F. Carrington	1	unknown	unknown	unknown	SaintKittsandNevis/104029/2021
Ericka Meza, Anthony Campos, Diego Cuicapuza, Alejandra Dávila-Barclay, Guillermo Salvatierra, César Ugarte-Gil, Pablo Tsukayama	1	unknown	unknown	unknown	Peru/LIM-UPCH-1776/2021
M. Sovero, M. Ramirez, B, Huaman, M. Cuellar, J. Alarcon	1	unknown	unknown	unknown	Peru/C01m09/2021
Hidalgo-Miranda A, Mendoza-Vargas A, Reyes-Grajeda JP, Cisneros-Villanueva M, Cedro-Tanda A,Peñaloza-Figueroa F, Herrera-Montalvo LA	1	unknown	unknown	unknown	Mexico/CMX-INMEGEN-01-01-17/2020
Emilie Krafft 1, Solène Denolly 2,†, Bertrand Boson 2,†, Sophie Angelloz-Pessey 1, Sophie Levaltier 3,4, Nicolas Nesi 3, Sandrine Corbet 4, Bryce Leterrier 3,4, Matthieu Fritz 5, Eric M. Leroy 5, Meriadeg Ar Gouilh 3,4,5,‡, François-Loïc Cosset 2,*,‡, Angeli Kodjo 1,‡ and Vincent Legros 1,2,*	1	unknown	unknown	unknown	cat/France/un-UCN-JockerR/2021
Githinji G.,Mohamed K.S.,de Laurent Z.,Mburu M.W.,Matoke D.,Onyango C.,	2	unknown	unknown	unknown	Kenya/C90690/2021,Kenya/SS412/2021
Adam Meijer, Harry Vennema, Dirk Eggink, Jeroen Cremer, Sharon van den Brink, Bas van der Veer, AnneMarie van den Brandt, Lisa Wijsman, Kim Freriks, Ryanne Jaarsma, Euníce Then, Jolienke Hardeman, Lynn Aarts, Sanne Bos, Melissa van Tuil, Robert Kohl, Linda van de Nes, Sjoerd Kuiling, James Groot, Florian Zwagemaker, Dennis Schmitz, Annelies Kroneman, Karim Hajji, Chantal Reusken, on behalf of the…	2	unknown	unknown	unknown	Suriname/SR-RIVM-22479/2021,Aruba/AW-RIVM-22215/2021
Catherine E. Arnold, Regina Z. Cer, Logan J. Voegtly, Kyle A. Long, Bishwo N. Adhikari, Emily K. Stefanov, Andrew J. Bennett, Andrea E. Luquette, Francisco Malagon, Luis A. Estrella, Michael V. Deschenes, Chaselynn M. Watters, Stephen M. Eggan, and Kimberly A. Bishop-Lilly	1	unknown	unknown	unknown	Somalia/NAMRU3-Mog-10/2021
Emmanouil Athanasiadis, Ioannis Vatsellas, Theodoros Loupis, Katerina Zoi, Dimitrios Thanos	1	unknown	unknown	unknown	Greece/105356/2021
Placide Mbala-Kingebeni, Edith Nkwembe, Eddy Kinganda-Lusamaki, Amuri Aziza, Francisca Muyembe Mawete, Emmanuel Lokilo Lofiko, Jean-Claude Makangara Cigolo, Catherine Pratt, Matthias Pauthner, Josh Quick, Allison Black, James Hadfield, Trevor Bedford, Ian Goodfellow, Andrew Rambaut, Nick Loman, Kristian Andersen, Michael Wiley, Steve Ahuka-Mundeke, Jean-Jacques Muyembe Tamfum	1	unknown	unknown	unknown	DRC/146998/2021
Chaoran Chen, Sarah Nadeau, Ivan Topolsky, Emmanouil Dermitzakis, Keith Harshman, Ioannis Xenarios, Henri Pegeot, Lorenzo Cerutti, Deborah Penet, Philipp Jablonski, Lara Fuhrmann, David Dreifuss, Katharina Jahn, Christiane Beckmann, Maurice Redondo, Olivier Kobel, Christoph Noppen, Sophie Seidel, Noemie Santamaria de Souza, Niko Beerenwinkel, Tanja Stadler	1	unknown	unknown	unknown	Switzerland/ZH-ETHZ-601157/2021
Myrian SEFFAR, Hakima KABBAJ, Ghizlane EL AMIN, Amal ZOUAKI, Mouhssine HEMLALI, Taha Chouati, Hamza Gharmaz, Marouane Melloul, Sanaa Alaoui-Amine, Safae Ghoulame, Elmostafa EL FAHIME.	1	unknown	unknown	unknown	Morocco/CNRST_CHU16/2021
Neta Zuckerman, Efrat Dahan Bucris, Michal Mandelboim, Dana Bar-Ilan, Oran Erster, Tzvia Mann, Omer Murik, David A. Zeevi, Assaf Rokney, Joseph Jaffe, Eva Nachum, Maya Davidovich Cohen, Ephraim Fass, Gal Zizelski Valenci, Mor Rubinstein, Efrat Rorman, Israel Nissan, Efrat Glick-Saar, Omri Nayshool, Gideon Rechavi, Ella Mendelson, Orna Mor	1	unknown	unknown	unknown	Israel/CVL-8850/2021
Neta Zuckerman, Efrat Dahan Bucris, Michal Mandelboim, Dana Bar-Ilan, Miranda Geva, Netanel Abu, Oran Erster, Efrat Glick-Saar, Omri Nayshool, Gideon Rechavi, Ella Mendelson, Orna Mor	1	unknown	unknown	unknown	Israel/CVL-12561/2021
Stern Lab	1	unknown	unknown	unknown	Israel/210549097/2021
Nihad Al-Rashedi, Hussein Alburkat, Murad Munahi, Alaa Hameed, Ali Jasim, Olli Vapalahti, Tarja Sironen,Teemu Smura	1	unknown	unknown	unknown	Iraq/Samawa-23/2021
Nikita S. D. Sahadeo, Arianne Brown-Jordan, Vernie Ramkissoon, Sarah Hill, Naresh Nandram, Avery Hinds, Kenneth George, Jerome Foster, Stanley Giddings, Karla Georges, Marsha Ivey, Rahul Naidu, Risha Singh, SueMin Nathaniel, Rajini Haraksingh, Jaya Jayaraman, Chinna Chinnadurai, Adesh Ramsubhag, Nuno Faria, Oliver Pybus, Christopher Oura, Gabriel Escobar, Christine V. F. Carrington	1	unknown	unknown	unknown	Barbados/BRB50400/2020
Zhaomin Feng, Hui Xu, Pan Yang, Guilan Lu, Yanning Lyu, Daitao Zhang, Peng Yang, Quanyi Wang	1	unknown	unknown	unknown	Beijing/073/2021
Ae Kyung Park, Il-Hwan Kim, Heui Man Kim, Jeong-Min Kim, Namjoo Lee, Chae Young Lee, Sang Hee Woo, Eun-Jin Kim	1	unknown	unknown	unknown	SouthKorea/KDCA1718/2021
Nada Madi, Hussain Safar, Anfal Al-Adwani	1	unknown	unknown	unknown	Kuwait/KU-11982/2021
Liidia Dotsenko et al.	1	unknown	unknown	unknown	Estonia/16068478/2021
Soile Blomqvist, Jani Halkilahti, Kirsi Liitsola, Haider al-Hello, Päivi Laurila, Erika Lindh, Teemu Smura, Sari Hannula, Pekka Ellonen, Niina Ikonen, Carita Savolainen-Kopra	1	unknown	unknown	unknown	Finland/THL-202117113/2021
Kathrine Stene-Johansen, Kamilla Heddeland Instefjord, Hilde Elshaug, Garcia Llorente Ignacio, Jon Bråte, Engebretsen Serina Beate,Pedersen Benedikte Nevjen, Debech Nadia, Atiya R Ali,Marie Paulsen Madsen, Rasmus Riis Kopperud, Hilde Vollan, Karoline Bragstad, Olav Hungnes	1	unknown	unknown	unknown	Norway/7055/2021
Kevin Sanders, Diagne Moussa Moïse, Dia Ndongo, Diallo Amadou, Mbengue Safietou Sankhe, Ndiaye Ndack, Diop Mamadou, Loucoubar Cheikh, Tordo Noel, Faye Ousmane, Sall Amadou Alpha	1	unknown	unknown	unknown	CaboVerde/Praia_4732/2021
Victor M Corman, Barbara Mühlemann, Mariana Apostol, Ala Halacu, Jörn Beheim-Schwarzbach, Talitha Veith, Julia Schneider, Terry Jones, Christian Drosten	3	unknown	unknown	unknown	Moldova/un-ChVir25010/2021,Moldova/un-ChVir25014/2021,Moldova/un-ChVir22265/2020
Jose Mª González-Alba, L. Olavarrieta, Val Fernández, Juan C Galán and SeqCOVID-SPAIN consortium	1	unknown	unknown	unknown	Spain/MD-IBV-98020159/2021
Emilie Krafft 1, Solène Denolly 2,†, Bertrand Boson 2,†, Sophie Angelloz-Pessey 1, Sophie Levaltier 3,4, Nicolas Nesi 3, Sandrine Corbet 4, Bryce Leterrier 3,4, Matthieu Fritz 5, Eric M. Leroy 5, Meriadeg Ar Gouilh 3,4,5,‡, François-Loïc Cosset 2,*,‡, Angeli Kodjo 1,‡ and Vincent Legros 1,2,*	1	unknown	unknown	unknown	cat/France/un-JockerO/2021
Giorgi Tomashvili, Meri Pantsulaia, Gvantsa Brachveli, Giorgi Gogoladze, Nino Berishvili, Tata Imnadze, Ana Papkiauri, Gvantsa Chanturia, Ann Machablishvili, Nato Kotaria, Marine Murtskhvaladze, Lela Sabadze, Mari Gavashelidze, Tamar Jashiashvili, Tea Tevdoradze, Ketevan Sidamonidze, Ekaterine Khmaladze, Ekaterine Zhghenti, Roena Sukhiashvili, Mariam Zakalashvili, Lela Urushadze, Magda Dgebuadze,…	1	unknown	unknown	unknown	Georgia/Tb-SNGS276/2021
Nikita S. D. Sahadeo, Arianne Brown-Jordan, Sarah Hill, Vernie Ramkissoon, Anushka Ramjag, Sharon Belmar-George, Avery Hinds, Risha Singh, SueMin Nathaniel, Nuno Faria, Oliver Pybus, Gabriel Escobar, Christine V. F. Carrington	1	unknown	unknown	unknown	SaintLucia/74402/2021
Shah Jahan, Muhammad Bilal Sarwar, Muhammad Roman, Muhammad Asif Naveed, Sidra-tul-muntaha, Almina Shafiq, Khushbakth kirn, Nadeem Afzal, Javed Akram, Hazir Rahman, Waseem Iqbal, Aamir Ashiq, Asghar javeed, Tahir Yaqoob, Muhammad Nawaz, Muhhmad Ilyas, Muhammad Asad Ali, Nadia Mukhtar, Muhammd Shahbaz Hussain, Naila Tariq, Zahid Latif, Abdul Sattar, Qadeer Ahmad, Dave J. Baker, Gemma L. Kay, Alp A…	1	unknown	unknown	unknown	Pakistan/UHS2-Pak-20/2021
Rob Howes, The Lighthouse Lab in Cambridge and Alex Alderton, Roberto Amato, Sonia Goncalves, Ewan Harrison, David K. Jackson, Ian Johnston, Dominic Kwiatkowski, Cordelia Langford, John Sillitoe on behalf of the Wellcome Sanger Institute COVID-19 Surveillance Team (http://www.sanger.ac.uk/covid-team)	1	unknown	unknown	unknown	England/CAMC-1217159/2021
Distéfano, AJ; Muñoz Hidalgo, MG; Fass, M; Peralta AV; Vera, PA; Chimeno Zoth, SA, Lozano Calderón, LC; Rivarola, M; Gismondi, MI; Mónaco, MB, Zunino, SG; Ortiz, JJ; Massone, CA; Puebla, AF; Cacciabue, MPD; König, GA; Farber, MD; on behalf of 'Proyecto Argentino Interinstitucional de genomica de SARS-CoV-2' (PAIS Consortium).	1	unknown	unknown	unknown	Argentina/PAIS-C0282/2021
Marcia Pozzati, Jésica Galeano, Florencia Rodríguez, Florencia Funez, Andrea Fernández, Karina Polanski; Alexay, S; Nabaes Jodar, M; Acuña, D; Goya, S; Lusso, S; Natale, MI; Valinotto, LE; Viegas, M.	1	unknown	unknown	unknown	Argentina/PAIS-A0545/2021
Distéfano, AJ; Muñoz Hidalgo, MG; Fass, M; Peralta AV; Vera, PA; Chimeno Zoth, SA, Lozano Calderón, LC; Rivarola, M; Dus Santos, MJ; Mozgovoj, M; Pilloff, M; Fernández Souto, A; Calienni, N; Lorenzo, M; Raies, P; Velazquez, JM; Blanc, DS; Marsal, V; Albornoz, G; Didier Garnham, M; Vilches, ML; Arias,A; Puebla, AF; Cacciabue, MPD; König, GA; Farber, MD; on behalf of 'Proyecto Argentino Interinstit…	1	unknown	unknown	unknown	Argentina/PAIS-C0280/2021
Marco Cacciabue, Andrea Verónica Peralta, Andrea Fabiana Puebla, Andrea Pecora, Dario Amilcar Malacari, Marina Valeria Mozgovoj, María de los Ángeles Díaz, Cristian Carusso, Silvia Mundo, María Mora Gonzalez Lopez Ledesma, Andrea Vanesa Gamarnik, Osvaldo Rinaldi, Osvaldo Vidal, Javier Mas. Guido König and María José Dus Santos	1	unknown	unknown	unknown	cat/Argentina/PAIS-C0164/2021
Gramundi, ID; Gallego, F; Ceballos, SG; Nardi, CF; Rojas, AE; De Roccis, CA; Castro, G; Cáceres, SB; Yulan, CB; Boutureira, MF.	2	unknown	unknown	unknown	Argentina/PAIS-D0275/2021,Argentina/PAIS-D0212/2021
Roberto Zoccola, Chiara Beltramo, Gabriele Magris, Simone Peletto, Pierluigi Acutis, Elena Bozzetta, Slobodanka Radovic, Francesco Zappulla, Anna Maria Porzio, Maria Silvia Gennero, Alessandro Dondo, Chiara Pasqualini, Bartolomeo Griglio, Angelo Ferrari, Giuseppe Ru, Maria Goria	1	unknown	unknown	unknown	cat/Italy/PIE-IGA-cat/2021
M,Rendon et Al	1	unknown	unknown	unknown	Andorra/AND-234_2118213840_GC/2021
Josue Pinto, Jaime Costales, David de la Torre, Hugo Navarrete	1	unknown	unknown	unknown	Ecuador/CISeAL22/2021
Sully Márquez, Belén Prado-Vivar, Monica Becerra-Wong Juan José Guadalupe, Bernardo Gutiérrez, Luis Morales, Verónica Barragán, Patricio Rojas-Silva, Gabriel Trueba, Michelle Grunauer, Paúl Cárdenas	1	unknown	unknown	unknown	Ecuador/USFQ-1323/2021
Belén Prado-Vivar, Sully Márquez, Juan José Guadalupe, Monica Becerra-Wong, Bernardo Gutiérrez, Manuel Jaramillo, Verónica Barragán, Patricio Rojas-Silva, Gabriel Trueba, Michelle Grunauer, Paúl Cárdenas	1	unknown	unknown	unknown	Ecuador/USFQ-1135/2021
Fernanda Zurita, Sully Márquez, Juan José Guadalupe, Belén Prado-Vivar, Monica Becerra-Wong, Erika B. Muñoz, Bernardo Gutiérrez, Juan Pablo Román, Verónica Barragán, Patricio Rojas-Silva, Gabriel Trueba, Michelle Grunauer, Paúl Cárdenas	1	unknown	unknown	unknown	Ecuador/USFQ-1881/2021
Soile Blomqvist, Jani Halkilahti, Kirsi Liitsola, Haider al-Hello, Päivi Laurila, Erika Lindh, Teemu Smura, Ravi Kant, Phuoc Truong, Olli Vapalahti, Sari Hannula, Pekka Ellonen, Niina Ikonen, Carita Savolainen-Kopra	3	unknown	unknown	unknown	Finland/THL-202111700/2021,Finland/THL-202206041/2022,Finland/THL-202205703/2022
Meri Pantsulaia, Giorgi Tomashvili, Gvantsa Brachveli, Giorgi Gogoladze, Nino Berishvili, Tata Imnadze, Ana Papkiauri, Gvantsa Chanturia, Ann Machablishvili, Nato Kotaria, Marine Murtskhvaladze, Lela Sabadze, Mari Gavashelidze, Tamar Jashiashvili, Tea Tevdoradze, Ketevan Sidamonidze, Ekaterine Khmaladze, Ekaterine Zhghenti, Roena Sukhiashvili, Mariam Zakalashvili, Lela Urushadze, Magda Dgebuadze,…	1	unknown	unknown	unknown	Georgia/Tb-SNGS009/2021
Mira El Chaar, Youssef Bassim, Sima Tokajian	1	unknown	unknown	unknown	Lebanon/LEB-UK-B/2020
Salman Al-Sabah , Mohammad Alghounaim	2	unknown	unknown	unknown	Kuwait/JAH2882/2021,Kuwait/JAH2851/2021
Tom Koritnik, José Gonçalves, Martin Bosilj, Katarina Prosenc, Natasa Berginc, Metka Paragi, Verica Mioč, Marija Trkov	1	unknown	unknown	unknown	Slovenia/22-7566/2021
Pava Dimitrijevic, Stanka Tomic, Tatjana Markovic,Milica Celic, Zeljka Sumic, Branka Culibrk, Dijana Vukajlovic	1	unknown	unknown	unknown	BosniaandHerzegovina/141700/2021
Frauke Goeman, Giulia Orlandi, Matteo Pallocca, Francisco Obregon, Fabrizio Ensoli, Fulvia Pimpinelli, Maurizio Fanciulli, Giovanni Blandino, Aldo Morrone, Gennaro Ciliberto	1	unknown	unknown	unknown	Italy/LAZ-IFO-05133026/2021
Laila Al Balushi, Aisha Al-Busaidi, Samiha Al Kharusi, Amina Al Jardani, Hanan Al Kindi, Intisar Al-Shukri, Fahad Al Balushi, Bilal Hussain.	1	unknown	unknown	unknown	Oman/5219583/2021
Gvantsa Brachveli, Giorgi Tomashvili, Meri Pantsulaia, Giorgi Gogoladze, Nino Berishvili, Tata Imnadze, Ana Papkiauri, Gvantsa Chanturia, Ann Machablishvili, Nato Kotaria, Marine Murtskhvaladze, Lela Sabadze, Mari Gavashelidze, Tamar Jashiashvili, Tea Tevdoradze, Ketevan Sidamonidze, Ekaterine Khmaladze, Ekaterine Zhghenti, Roena Sukhiashvili, Mariam Zakalashvili, Lela Urushadze, Magda Dgebuadze,…	1	unknown	unknown	unknown	Georgia/Tb-SNGS269/2021
Tatiana Sedláčková, Diana Rusňáková, Miroslav Böhmer, Anna Gičová, Jaroslav Budiš, Tomáš Szemes	1	unknown	unknown	unknown	Slovakia/srUVZ_PL2_A6/2021
Fayez Khardine, Fetouma Doudou, Mohamed Amine Beloufa, Aissam Hachid, Aicha Bensalem, Fawzi Derrar	1	unknown	unknown	unknown	Algeria/01064/2021
Andrey Komissarov, Artem Fadeev, Anna Ivanova, Kseniya Komissarova, Tamila Musaeva, Maria Timofeeva, Veronika Eder, Maria Pisareva, Daria Danilenko, Ksenia Safina, Elena Nabieva, Georgii Bazykin, Dmitry Lioznov	1	unknown	unknown	unknown	Russia/SPE-RII-MH15672S/2021
Keith Durkin, Maria Artesi, Sébastien Bontems, Raphaël Boreux, Bouchra Boujemla, Nathalie Renotte, Cécile Meex, Pierrette Melin, Marie-Pierre Hayette, Vincent Bours	1	unknown	unknown	unknown	Belgium/ULG-13261/2021
Sokhoun Yann, Ly Sovann, Kraing Sidonn, Yi Sengdoeurn, Chin Savuth, Chau Darapheak, Veasna Duong, Erik A Karlsson	1	unknown	unknown	unknown	Cambodia/250293/2021
Cecile Troupin, Leakhena Pum, Jurre Y Siegers, Ly Sovann, Kraing Sidonn, Yi Sengdoeurn, Chin Savuth, Chau Darapheak, Veasna Duong, Erik A Karlsson	1	unknown	unknown	unknown	Cambodia/558708/2021
Jairak,W., Charoenkul,K., Chamsai,E., Udom,K., Chaiyawong,S.,Bunpapong,N., Boonyapisitsopa,S., Tantilertcharoen,R., Techakriengkrai,N., Surachetpong,S., Tangwangvivat,R.,Suwannakarn,K., Poovorawan,Y. and Amonsin,A.	1	unknown	unknown	unknown	cat/Thailand/CU27081N/2021
Rossana C Jaspe, Carmen L Loureiro, Yoneira Sulbaran, Pierina D´Angelo, Zoila Moros, Lieska Rodríguez, José Luis Zambrano, Mariana Hidalgo, Víctor Alarcón, Domingo J Garzaro, CoViVen Group, Héctor R Rangel, Flor H Pujol	1	unknown	unknown	unknown	Venezuela/Bar7121/2021
Adam Meijer, Harry Vennema, Dirk Eggink, Jeroen Cremer, Sharon van den Brink, Bas van der Veer, AnneMarie van den Brandt, Lisa Wijsman, Kim Freriks, Ryanne Jaarsma, Euníce Then, Lynn Aarts, Sanne Bos, Melissa van Tuil, Linda van de Nes, Sjoerd Kuiling, James Groot, Florian Zwagemaker, Dennis Schmitz, Annelies Kroneman, Karim Hajji, Chantal Reusken, on behalf of the national COVID-19 response team	1	unknown	unknown	unknown	Aruba/AW-RIVM-35100/2021
Markus Keller, Ibrahim Hagag, Jörg Balzer, Katja Beyer, Balal Sadeghi, Kerstin Wernike, Martin Beer, Dirk Höper, Claudia Wylezich, Martin Groschup	1	unknown	unknown	unknown	cat/Germany/NW-FLI-0721/2021
Kerrie M. Franzen, Mary L. Killian, Emily R. Love, Sarah A. Hamer, Gabriel L. Hamer, Ria R. Ghai, Casey Barton Behravesh, Ailam Lim	1	unknown	unknown	unknown	cat/USA/TX-TAMU-21-005988-005-467/2021
Francisco Duarte, Hebleen Porras, Claudio Soto-Garita, Estela Cordero, Adriana Godínez, Melany CalderOn, Jose Luis Vargas, Mariela Gutierrez, Joselyn Prado & María Matamoros-Madrigal	1	unknown	unknown	unknown	CostaRica/INC-0645/2021
Molalegne Bitew, Getnet Hailu, Keyru Tuki, Kominist Asmamaw, Kassahun Tesfaye, Hailu Dadi, Yakob Gebregziabher Tsegay, Emanuele Orsini, Simeone Dal Monego, Danilo Licastro, Alessandro Marcello	1	unknown	unknown	unknown	Ethiopia/ICGEB-S9/2021
Elena Gasich, Kirill Bulda, Artur Akhremchuk, Leonid Valentovich, Anatoly Krasko, Vladimir Gorbunov	1	unknown	unknown	unknown	Belarus/MI-RRCEM-Sars_Cov_Vis_68/2021
Mouna Ouadghiri, Tarik Aanniz, Abdelomunim Essabbar, Fatima El Falaki, Hicham Oumzil, Mohamed Rhajaoui, Saaïd Amzazi, Lahcen Belyamani and Azeddine Ibrahimi	1	unknown	unknown	unknown	Morocco/FMP-279/2021
PHE Covid Sequencing Team, Dr. Iryna Demchyshyna	1	unknown	unknown	unknown	Ukraine/203100361/2020
Kate Reddington, Grainne Mc Andrew, Simone Coughlan	1	unknown	unknown	unknown	Ireland/WW-20G43279/2020
Nguyen Thi Tam, Van Dinh Trang, Nguyen Thu Trang, Nguyen Thi Ngoc Diep, Le Nguyen Minh Hoa, Pham Ngoc Thach, H. Rogier van Doorn, on behalf of the OUCRU COVID-19 research group	1	unknown	unknown	unknown	Vietnam/VNHN_1226/2020
Margaret J Hosie, Ilaria Epifano, Vanessa Herder, Richard J Orton, Andrew Stevenson, Natasha Johnson, Daniel Goldfarb, Emma MacDonald, Lynn Stevenson, Frazer Bell, Dawn Dunbar, Michael McDonald, Fiona Howie, Bryn Tennant, Darcy Herrity, Ana Da Silva Filipe, Daniel G Streicker, Brian J Willett, Pablo R Murcia, Ruth F Jarrett, David L Robertson and William Weir	1	unknown	unknown	unknown	cat/England/CVR-Cat2/2020
Jeannete Zurita, Camilo Zurita-Salinas, Gabriela Sevillano	1	unknown	unknown	unknown	Ecuador/ZZL-5/2020
Mikhaylov, Ivan M.; Matsvay, Alina; Ayginin, Andrey A.; Say, Anna; Zakamornaya, Anastasiya I.; Khakhina, Anastasiya O.; Lisitsa, Tatiana S.; Abramov, Ivan S.; Kolbutova, Kseniya; Oleynikova, Daria; Avdeenko, Tatiana; Bogdan, Sergey; Shipulin, German A.; Yudin, Sergey	3	unknown	unknown	unknown	Kazakhstan/KZY-CSP-21088_S61/2020,Kazakhstan/KZY-CSP-9301_S69/2020,Russia/MOW-CSP-CVD-129_S20/2020
Pablo Tsukayama, Alejandra Dávila-Barclay, Guillermo Salvatierra, Luis González, Pedro E. Romero, Brenda Ayzanoa, Janet Huancachoque, Pool Marcos, Camila Castillo-Vilcahuamán, Oscar Escalante, Priscila Lope, Nancy Rojas	2	unknown	unknown	unknown	Peru/ANC-UPCH-0335/2020,Peru/MOQ-UPCH-0325/2020
N’Faly Magassouba, Sophie Duraffour, Stephan Guenther	2	unknown	unknown	unknown	Guinea/LFHVG-G0461/2020,Guinea/LFHVG-G0445/2020
Xiang Zhao,LingLing Mao,Yao Meng,Zhixiao Chen,Yuchao Wu,Yong Zhang，Bo Zhijian，Jianqun Zhang,Yang Song,Dayan Wang,WenQing Yao，Wenbo Xu	1	unknown	unknown	unknown	Liaoning/IVDC-03/2020
Dovrolis N., Chaintoutis S., Dimitriou M., Bampali M., Dovas C., Karakasiliotis I.	1	unknown	unknown	unknown	cat/Greece/2K/2020
Erdem Şahin, Hager Muftah, Selin Yiğit, Shaknoza Sarzhanova, Özlem Güzel Tunçcan, Murat Dizbay, Işıl Fidan, Kayhan Çağlar, Gülendam Bozdayı	1	unknown	unknown	unknown	Turkey/Ankara_GUMV_37230/2020
Issa Abu-Dayyeh, Ahmad Tibi, Lama Hussein, Lina Mohammad, Zein Naber, Amid Abdelnour with SEARCH Alliance San Diego	6	unknown	unknown	unknown	Jordan/SR-049/2020,Jordan/IR-ALSR-5202/2020,Jordan/SEARCH-5437/2020,Jordan/SEARCH-5444/2020,Jordan/SEARCH-5486/2020,Jordan/IR-ALSR-5279/2020
Abu Sayeed Mohammad Mahmud, Mohammad Samir Uzzaman, Eshrar Osman, Md. Ahasan Habib, Tanjina Akhter Banu, Shahina Akter, Barna Goswami, Iffat Jahan, Md. Saddam Hossain, Tasnim Nafisa, Md. Maruf Ahmed Molla, Mahmuda Yeasmin, Asish Kumar Ghosh, Bayzid Bin Monir, Arifa Akram, Sheikh Md. Selim Al Din, Salek Ahmed Sajib, Utpal Chandra Ray, Md. Salim Khan	1	unknown	unknown	unknown	Bangladesh/BCSIR-NILMRC-006.2/2020
Javier Tognarelli, Barbara Parra, Loredana Arata, Jaime Lagos, Gisselle Barra, Alfredo Bruno, Domenica de Mora, Solon Narvaez, Jimmy Garcez, Michelle Paez, Martiza Olmedo, Manuel Gonzalez, Patricia Bustos, Rodrigo Fasce, Andres Castillo, Jorge Fernandez	4	unknown	unknown	unknown	Ecuador/EC-SE-2550/2020,Ecuador/EC-G-2512/2020,Ecuador/EC-SD-119429/2020,Ecuador/EC-E-124322/2020
Mohd. Raeed Jamiruddin, Nihad Adnan, Md. Ahsanul Haq, Mohib Ullah Khondoker, Nafisa Azmuda, Firoz Ahmed, Shahana Sharmin, Salma Akter, Taslin Jahan Mou, Mahfuza Marzan, Sayeda Moriam Liza, Nowshin Jahan, Tamanna Ali, Shahad Saif Khandker, Maha Jamiruddin, Mousumi Chaity, Mumtarin Jannat Oishee	1	unknown	unknown	unknown	Bangladesh/GRMDRC-3/2020
Alla Mironenko, Andriy Goy, Ihor Kravchuk, Ludmyla Bolotova, Larysa Radchenko, Nataliia Teteriuk	1	unknown	unknown	unknown	Ukraine/Lutsk_824/2020
Alghoribi,M.F., Alswaji,A.A., Okdah,L., Alhayli,S., Bu Ali,Z.,Aljohani,S.M. and Doumith,M.	1	unknown	unknown	unknown	SaudiArabia/KAIMRC-S203/2020
Fatimah S. Alhamlan, Ahmed A. Al-Qahtani, Maysoon S. Mutabagani, Sahar I. Althawadi, Reem S. Almaghrabi Madain S. Alsanea, Basma M. Alahideb, Feda A. Alsuwairi, Maha Al-Abdulkarim, Mohamed S. Asiri, Sara A. Altamimi	1	unknown	unknown	unknown	SaudiArabia/KFSHRC_0118J/2021
Tujan, M.A.A., Onza,O.J.T., Polotan,F.G.M., Medado,I.A.P., Bautista,C.T., Brunker, K., Mercado,E.S., Manalo, D.L., Demetria, C.S.	1	unknown	unknown	unknown	Philippines/PH-RITM-0019/2020
Lei Lanna Dancel, Inez Andrea Medado, Jefferson Earl Halog, Deana Mae Ocampo, Joana Ina Manalo, Samantha Louise Bado, Francisco Gerardo Polotan, Ma Angelica Tujan, Clyde Dapat, Emmanuel Kagning Tsinda, Michiko Okamoto, Mariko Saito-Obata, Mayuko Saito, Hitoshi Oshitani	2	unknown	unknown	unknown	Philippines/PH-RITM-557/2020,Philippines/PH-RITM-575/2020
Robert Belužić, Marina Korolija, Ivana Ćelap, Vjekoslav Tomaić, Maja Kuzman, Dunja Glavaš, Maja Kuzman, Paula Štancl, Lucija Markulin, Antonela Blažeković, Fran Borovečki, Lidija Cvetko-Krajinović, Mirjana Domazet-Lošo, Tomislav Domazet-Lošo, Kristina Gotovac Jereić, Vladimir Krajinović, Danilo Licastro, Ana Livun, Boris Maček, Željka Mačak Šafranko, Gordana Maravić Vlahoviček, Josipa Skelin, Iva…	1	unknown	unknown	unknown	Croatia/Zagreb-28/2020
Mirzakamol S Ayubov, Zabardast T Buriev, Mukhammadjon H Mirzakhmedov, Abdurakhmon N Yusupov, Shukhrat E Shermatov, Ibrokhim Y Abdurakhmonov.	1	unknown	unknown	unknown	Uzbekistan/Tashkent-CGB-13/2020
Yang Pan, Fu Li, Zhaomin Feng, Shujuan Cui, Bing Lyu, Zhichao Liang, Lijuan Chen, Daitao Zhang, Quanyi Wang	1	unknown	unknown	unknown	env/Beijing/223/2020
Robert Belužić, Marina Korolija, Ana Livun, Vjekoslav Tomaić, Dunja Glavaš, Maja Kuzman, Paula Štancl, Lucija Markulin, Lucija Basić, Antonela Blažeković, Fran Borovečki, Lidija Cvetko-Krajinović, Ivana Ćelap, Fuad Ćosović, Mirjana Domazet-Lošo, Tomislav Domazet-Lošo, Valentina Đumlijan-Combaj, Kristina Gotovac Jereić, Jasna Kašman, Vladimir Krajinović, Danilo Licastro, Boris Maček, Željka Mačak …	1	unknown	unknown	unknown	Croatia/Zagreb-22/2020
Alexiev, Ivanov, Korsun, Stoitsova, Philipova, Dimitrova, Grigorova L., Hristova, Donchev, Stoykov, Trifonova, Dobrinov, Grigorova I., Kantardjiev	1	unknown	unknown	unknown	Bulgaria/21BG-NC_A000029/2020
Kathrine Stene-Johansen, Kamilla Heddeland Instefjord, Hilde Elshaug, Rasmus Riis Kopperud, Hilde Synnøve Vollan, Karoline Bragstad, Olav Hungnes	1	unknown	unknown	unknown	Norway/2973/2020
Viktória Hodorová, Kristína Boršová, Broňa Brejová, Viktória Čabanová, Dominika Fričová, Sabina Fumačová Havlíková, Juraj Kopáček, Martina Ličková, Ľubomíra Lukáčiková, Martina Neboháčová, Monika Sláviková, Edita Staroňová, Elena Tichá, Tomáš Vinař, Jozef Nosek, Boris Klempa	1	unknown	unknown	unknown	Slovakia/UKBA-313/2020
Intisar Al-Shukri, Ahmed Al Harrasi, Aisha Al-Amri, Amal Al-Maani, Sajjad Asaf, Fahad Al-Balushi, Laila Al-Balushi, Ahmed N Al-Rawahi, Saqib Bilal, Abdul Latif Khan, Samira Al-Mahruqi, Ahmed Al-Rawahi, Hanan Al-Kindi, Amina Al-Jardani.	1	unknown	unknown	unknown	Oman/520249558/2020
Shunxiang Qi, Xiang Zhao, Nankun Liu, George F. Gao, Yang Song, Wenbo Xu, Qi Li	1	unknown	unknown	unknown	Hebei/IVDC-06-01/2021
Andrey Komissarov, Artem Fadeev, Mariia Sergeeva, Anna Ivanova, Daria Danilenko	1	unknown	unknown	unknown	Russia/StPetersburg-RII6063S/2020
Katherine Laiton-Donato, Diego A. Álvarez-Díaz, Carlos Franco-Muñoz, Mauricio Pacheco-Montealegre, Hector Alejandro Ruiz-Moreno, Maria T. Herrera-Sepúlveda, Diego Andrés Prada, Jhonnatan Reales-González, Sheryll Corchuelo, Julian Naizaque, Gerardo Santamaría, Magdalena Wiesner, Martha Lucia Ospina Martinez, Marcela Mercado-Reyes	1	unknown	unknown	unknown	Colombia/PUT-INS-CVN2151/2020
Bessiere,P., Cadiergues,M.-C., Croville,G., Walch,M., Dubois,M., Izopet,J., Guerin,J.-L.	2	unknown	unknown	unknown	cat/France/Env-Ba/2020,cat/France/Env-Di/2020
Oskar Karlsson Lindsjo, Maria Lind Karlberg, Mattias Haukland, Reza Advani, Olov Svartstrom, Anna-Malin Linde, Sandra Broddesson, Mia Brytting, Anna Risberg, Karin Tegmark-Wisell	1	unknown	unknown	unknown	Sweden/20-14679/2020
Marcelo Henrique Santos Paiva, Duschinka Ribeiro Duarte Guedes, Cássia Docena, Matheus Filgueira Bezerra, Filipe Zimmer Dezordi, Laís Ceschini Machado, Larissa Krokovsky, Elisama Helvecio, Alexandre Freitas da Silva, Luydson Richardson Silva Vasconcelos, Antonio Mauro Rezende, Severino Jefferson Ribeiro da Silva, Kamila Gaudêncio da Silva Sales, Bruna Santos Lima Figueiredo de Sá, Derciliano Lope…	1	unknown	unknown	unknown	Brazil/PE-FIOCRUZ-IAM220/2020
Seemann T., Schultz, M. B., Sait, M., Sherry, N.	1	unknown	unknown	unknown	Australia/VIC15842/2020
Danish Covid-19 Genome Consortium	3	unknown	unknown	unknown	cat/Denmark/mDK-316/2020,cat/Denmark/mDK-317/2020,cat/Denmark/mDK-315/2020
Aladje Balde, Abdul Karim Sesay, Abdoulie Kanteh, Bakary Sanyang, Simão Tchuda Bióté, Rui Inndi, Adul Candé, Faatu Cassama, Milanca Agostinho Cá, Rei José Pereira, Erica Luis Maria Magalhães, Aicha Balde, Bubacar Delgado Pinto Embaló, Edmira Maria da Costa, Paulina Joãozinho da Costa Jarra Manneh, Mariama Kujabi, Dabiri Damilari, Sainabou Laye Ndure	1	unknown	unknown	unknown	GuineaBissau/74LNSPGB/2020
Victor M Corman, Aigul Dzumakanova, Damira Ashyralieva, Barbara Mühlemann, Jörn Beheim-Schwarzbach, Talitha Veith, Julia Schneider, Tobias Bleicker, Julia Tesch, Terry Jones, Christian Drosten	1	unknown	unknown	unknown	Kyrgyzstan/ChVir-27886/2020
Sully Márquez, Belén Prado-Vivar, Juan José Guadalupe, Bernardo Gutiérrez, Marcos Di Stefano, Grace Salazar, Verónica Barragán, Patricio Rojas-Silva, Gabriel Trueba, Michelle Grunauer, Paúl Cárdenas	1	unknown	unknown	unknown	Ecuador/USFQ-707/2020
Derly Andrade, Juan Carlos Fernandez, Belén Prado-Vivar, Sully Márquez, Juan José Guadalupe, Monica Becerra-Wong, Bernardo Gutiérrez, Gabriel Morey, Ruben Armas, Jose Pedro Barberan, Fernando Espinoza, Edith Lopez, Verónica Barragán, Patricio Rojas-Silva, Gabriel Trueba, Michelle Grunauer, Paúl Cárdenas	1	unknown	unknown	unknown	Ecuador/USFQ-528/2020
Belén Prado-Vivar, Sully Márquez, Juan José Guadalupe, Monica Becerra-Wong, Bernardo Gutiérrez, Ligia Briceño, Nabih Dahik, Verónica Barragán, Patricio Rojas-Silva, Gabriel Trueba, Michelle Grunauer, Paúl Cárdenas	1	unknown	unknown	unknown	Ecuador/USFQ-226/2020
Endre Gábor Tóth, Balázs Somogyi, Brigitta, Gabriella Terhes, Ferenc Jakab, Gábor Kemenesi	1	unknown	unknown	unknown	Hungary/US-31273w/2020
Souissi,A., Abid,N., Ben Ayed,I., Gargouri,S., Abdelmoulah,F., Elargoubi,A., Smeti,I., Bensaid,M., Stambouli,N., Kharat,N., Ajili,F., Fki-berrajah,L., Mhalla,S., Chtourou,A., Gaaloul,I., Nabli,A., Turki,M., Aouni,M., Hammami,A., Mastouri,M., Karray Hakim,H., Kamoun,S., Rebai,A. and Masmoudi,S.	2	unknown	unknown	unknown	Tunisia/TUN_ADAGE_4761/2020,Tunisia/TUN_ADAGE_EZ224/2020
Sonia Etenna Lekana-Douki, Nadine N’dilimabaka, Anthony Levasseur, Philippe Colson, Julia Cyrielle Andeko, Ornella Zong Minko, Octavie Banga Mve-Ella, Pierre-Edouard Fournier, Christian Devaux, Bertrand Mve Ondo, Falone Larissa Akombi, Laurianne Yacka Mouele Bolo, Audrey Michel Ngonga Dikongo, Abdoulaye Diané, Arsène Mabika Mabika, Jenny Francine Matouhet, Cresh Dzembo, Nick Chenis Atiga, Anicet …	1	unknown	unknown	unknown	Gabon/1340-11A/2020
Liliana Fonseca, Marcela Nóbile, María Laura Álvarez, Yesica Espasandin, Patricia Valeria Blanco, Silvana Cecchi, Darío Fabián di Prátula, Antonela De Fino, M Mazzeo, C Ziehm, C Pintos, M Fernandez, J Ousset, M Nabaes, L Pianciola.	2	unknown	unknown	unknown	Argentina/PAIS-F0031/2020,Argentina/PAIS-F0057/2020
M Mazzeo, C Ziehm, C Pintos, M Fernandez, J Ousset, M Nabaes, L Pianciola.	1	unknown	unknown	unknown	Argentina/PAIS-F0019/2020
Alfredo Bruno Caicedo, Domenica de Mora Coloma, Andres Moreira-Soto, Anna-Lena Sander, Nina Krause, Maritza Olmedo,Denisses Portugal, Manuel Gonzalez, Silvia Salgado, Alberto Orlando, Alexandra Usiña, Juan Carlos Zeballos, Jan Felix Drexler	3	unknown	unknown	unknown	Ecuador/23890/2020,Ecuador/51908/2020,Ecuador/52255/2020
Vasiliki Pogka, Timokratis Karamitros, Athanasios Kossyvakis, Antonios Kalliaropoulos, Horefti Elina, Evangelidou Maria, Androniki Voulgari-Kokota, Aspasia Kontou, Andreas Mentis	1	unknown	unknown	unknown	Greece/15005_HPI/2020
Lukas Zemaitis, Ingrida Olendraitė, Arnoldas Pautienius, Kamile Tamusauskaite, Dovydas Gecys, Laura Pareckaite, Vaiva Lesauskaite, Astra Vitkauskiene	1	unknown	unknown	unknown	Lithuania/MR-LUHS-Eilnr262/2020
Rome Buathong, Rawinan Soma, Sirirak Thanasakulprasert, Sopon Iamsirithaworn, Opass Putcharoen, Sininat Petcharat, Jiratchaya Nuanpirom, Nattakarn Thippamom, Anutsara Jitsatja, Sasiprapa Ninwattana, Supaporn Wacharapluesadee	1	unknown	unknown	unknown	Thailand/A21947/2020
Pavitra Roychoudhury, Arsen Arakelyan, Anahit Hovhannisyan, Diana Avetyan, Siras Hakobyan, Gisane Khachatyan, Maria Nikoghosyan, Tamara Sirunyan, Nelli Muradyan, Andranik Chavushyan, Hovsep Ghazaryan, Roksana Zakharyan, Anna Khazaryan, Lyudmila Niazyan, Hong Xie, Lasata Shrestha, Shah Mohamed Bakhash, Michelle Lin, Meei-Li Huang, Keith R. Jerome, Alexander Greninger	1	unknown	unknown	unknown	Armenia/UW-ARM3/2020
Artem Fadeev, Ekaterina Gradoboeva, Ekaterina Savkina, Daria Nashatyreva, Elena Poleshchuk, Aleksei Vasilenko, Valery Yakimenko, Andrey Komissarov	1	unknown	unknown	unknown	Russia/OMS-ORINFI-2427S/2020
Francis A. Tablizo, Kenneth M. Kim, Carlo M. Lapid, Marc Jerrone R. Castro, Maria Sofia L. Yangzon, Benedict A. Maralit, Marc Edsel C. Ayes, Eva Maria Cutiongco-de la Paz, Alethea R. de Guzman, Jan Michael C. Yap, Jo-Hannah S. Llames, Sheila Mae M. Araiza, Kris P. Punayan, Irish Coleen A. Asin, Candice Francheska B. Tambaoan, Asia Louisa U. Chong, Karol Sophia Agape R. Padilla, Rianna Patricia S.…	1	unknown	unknown	unknown	Philippines/PH-PGC-03232/2020
Qi Liang, Kai Nie, Lu Tang, Yu Lan, Ming Yang, Xiang Zhao, Zhixiao Chen, Yenan Feng	1	unknown	unknown	unknown	China/IVDC-SH/248/2021
Oscar M. Rollano-Peñaloza, Aneth Vasquez Michel	1	unknown	unknown	unknown	Bolivia/LPZ-1/2021
Uma Ramakrishnan, Dasaradhi Palakodeti, Aswin SaiNarain	1	unknown	unknown	unknown	India/KA-SEQ_10224/2022
Massab Umair, Aamer Ikram, Muhammad Salman, Zaira Rehman, Muhammad Ammar, Syed Adnan Haider, Nazish Badar, Abdul Ahad, Hamza Ahmed Mirza, Samuel Sims and Katherine Edington	2	unknown	unknown	unknown	Pakistan/NIH-B36-S2/2022,Pakistan/NIH-B36-S10/2022
Olga Burduniuc, Apostol Mariana, Cataraga Alina, Colac Svetlana	1	unknown	unknown	unknown	Moldova/Nr-C1270/2022
Syed Muktadir Al Sium, Saiful Alam Shanto, Awlad Hossain, Mojnu Miah, Rashedul Hasan, Md. Mahfuzur Rahman, Anupam Barua, Manjur Hossain Khan, Senjuti Saha, Hassan Afrad, Mohammed Ziaur Rahman, Mohammad Jubair, Mohammad Enayet Hossain, Razib Mazumder, Mohammad Shahidul Islam, Ahmed Nawsher Alam, ASM Alamgir, Mahbubur Rahman, Mustafizur Rahman, Dinesh Mondal, Samir Kumar Saha, Tahmina Shirin, Firda…	1	unknown	unknown	unknown	Bangladesh/IEDCR-icddrb-GSB06-113/2022
Sima tokajian, Georgi Merhi, Jad Koweyes, Mona Beaini, Lina Mroueh, Nisreen Jammal, Alissar Zaghlout, Nada Ghosn, Firas Abiad	1	unknown	unknown	unknown	Lebanon/LAU-CVD-986/2022
Ivana Ceko, Dino Pecar, Lana Salihefendic, Rijad Konjhodzic	1	unknown	unknown	unknown	BosniaandHerzegovina/agcob937/2022
Katerina Chudejova, Katerina Vlkova, Vendula Heringova, Petra Kocova, Jaroslav Hrabak	1	unknown	unknown	unknown	CzechRepublic/FNP0816/2022
Chandima Jeewandara, Deshni Jayathilaka, Heshan Kuruppu, Tibutius Thanesh, Farha Bary, Dumni Guasinghe, Dinuka Ariyaratne, Ayesha Wijesinghe, Diyanath Ranasinghe, Gathsaurie Neelika Malavige	1	unknown	unknown	unknown	SriLanka/aicbu4553/2022
Mariana Pires de Campos Telles, Daniela de Melo e Silva, Elisangela de Paula Silveira Lacerda, Renata de Oliveira Dias, Rhewter Nunes, Cintia Pelegrineti Targueta de Azevedo Brito, Ramilla dos Santos Braga, Thais Guimarães Castro, Thays Millena Alves Pedroso, Amanda Alves de Melo, Aparecido Divino da Cruz, Luiz Augusto Pereira, Thais Cidália Vieira Gigonzac, Marc Alexandre Duarte Gigonzac, Alex H…	5	unknown	unknown	unknown	Brazil/GO-DNAGYN-858/2022,Brazil/GO-LACEN-1032/2022,Brazil/GO-LACEN-1028/2022,Brazil/GO-LACEN-1022/2022,Brazil/GO-LACEN-945/2022
Thais Silva, Eneida Oliveira, Anna Salim, Andre Menezes, Rubens do Monte Neto, Gabriel Fernandes, Pedro Alves	2	unknown	unknown	unknown	Brazil/MG-FIOCRUZ-703/2022,Brazil/MG-FIOCRUZ-867/2022
Nikola Slivková, Natália Križková, Katarína Bujnová, Kristína Beňová, Lenka Reizigová, Miroslav Böhmer, Tomáš Szemes, Pavol Mišenko, Diana Rusňáková	1	unknown	unknown	unknown	Slovakia/run220216_RUVZ_TN-22-0368/2022
Belén Prado-Vivar, Erika B. Muñoz, Mateo Carvajal, Sully Márquez, Rommel Guevara, Fernanda Zurita, Bernardo Gutiérrez, Miriam Ruiz, Marianela Bonilla, Verónica Barragán, Patricio Rojas-Silva, Gabriel Trueba, Michelle Grunauer, Paúl Cárdenas	1	unknown	unknown	unknown	Ecuador/USFQ-2676/2022
Dimas Tadeu Covas, Antonio Jorge Martins, Claudia Renata dos Santos Barros, David Schlesinger, Debora Botequio Moretti, Elaine Cristina Marqueze, Elaine Vieira Santos, Evandra Strazza Rodrigues, Heidge Fukumasu, Jayme Augusto de Souza-Neto, Luiz Alcantara, Luiz Lehmann Coutinho, Maria Carolina Elias, Maurício Lacerda Nogueira, Rafael dos Santos Bezerra, Raul Machado Neto, Rejane Maria Tommasini G…	1	unknown	unknown	unknown	Brazil/SP-IB_149577/2022
Vivi Setiawaty, Hana Apsari Pawestri, Subangkit, Kartika Dewi Puspa, Arie Ardiansyah Nugraha, Hartanti Dian Ikawati, Fajar Nur Sulistiyohadi, Nur Ika Hariastuti, Putri Widia, Nelly Puspandari	1	unknown	unknown	unknown	Indonesia/BT-NIHRD-MI.22.13517/2022
Fabio Miyajima, Veridiana Pessoa Miyajima, Fernando Braga Stehling, Thais de Oliveira Costa, Thais Ferreira de Oliveira, Joaquim Cesar do Nascimento Sousa Junior, Jamille Maria Mendes Bezerra, Ticiane Cavalcante de Souza, Carlos Leonardo de Aragao Araujo, Pedro Miguel Carneiro Jeronimo, Cleber Furtado Aksenen, Suzana Porto Almeida & Igor Oliveira Duarte on behalf of COVID-19 FIOCRUZ Genomic Netwo…	3	unknown	unknown	unknown	Brazil/CE-FIOCRUZ-61009/2022,Brazil/CE-FIOCRUZ-65057CE/2022,Brazil/CE-FIOCRUZ-61046/2022
Fabio Miyajima, Veridiana Pessoa Miyajima, Fernando Braga Stehling, Thais de Oliveira Costa, Thais Ferreira de Oliveira, Joaquim Cesar do Nascimento Sousa Junior, Jamille Maria Mendes Bezerra, Ticiane Cavalcante de Souza, Carlos Leonardo de Aragao Araujo, Pedro Miguel Carneiro Jeronimo, Cleber Furtado Aksenen, Suzana Porto Almeida, Igor Oliveira Duarte & Nicole Silva França on behalf of COVID-19 …	1	unknown	unknown	unknown	Brazil/CE-FIOCRUZ-65072CE/2022
Hassan Ihazmade,Bimouhen Abderrahman,Zakia Regragui,Fatima El Falaki,Hicham Oumzil	1	unknown	unknown	unknown	Morocco/250/2022
Marcelo Henrique dos Santos Paiva, Cassia Docena, Matheus Filgueira Bezerra, Filipe Zimmer Dezordi, Leandro de Mattos, Antônio Marinho da Silva Neto, Túlio de Lima Campos, Lais Ceschini Machado, Lilian Caroliny Amorim Silva, Gustavo Barbosa de Lima, Alexandre Freitas da Silva, Sinval Pinto Brandão Filho, Constância Flávia Junqueira Ayres, Gabriel Luz Wallau, Andressa Oliveira, Claudeane Santo, Ha…	2	unknown	unknown	unknown	Brazil/AL-FIOCRUZ-IAM7694/2022,Brazil/AL-FIOCRUZ-IAM7535/2022
Marion Barbet, Sylvie Behillil, Méline Bizard, Angela Brisebarre, Camille Capel, Vincent Enouf, Louise Lefrançois, Frédéric Lemoine, Christophe Malabat, Corinne Maufrais, Slim El Khiari, Julien Fumey, Etienne Simon-Lorière, Maud Vanpeene, Sylvie Van der Werf, Marc BIRON	3	unknown	unknown	unknown	Saint-Martin/IPP01680/2021,Saint-Martin/IPP06994/2022,Saint-Martin/IPP10706/2022
Alfredo Bruno, Maritza Olmedo, Michelle Páez, Jimmy Garcés, Alexandra Alarcón, Diego Morales, Ruben Armas,	28	unknown	unknown	unknown	Ecuador/NIC-INSPI-398830/2022,Ecuador/NIC-INSPI-110993/2022,Ecuador/NIC-INSPI-398683/2022,Ecuador/NIC-INSPI-398666/2022,Ecuador/NIC-INSPI-398736/2022,Ecuador/NIC-INSPI-79176/2022,Ecuador/NIC-INSPI-79139/2022,Ecuador/NIC-INSPI-111042/2022,Ecuador/NIC-INSPI-78931/2022,Ecuador/NIC-INSPI-398746/2022,Ecuador/NIC-INSPI-79137/2022,Ecuador/NIC-INSPI-78390/2022,Ecuador/NIC-INSPI-398836/2022,Ecuador/NIC-IN…
Ruth Vasquez, Denis Jovel, Laboratorio de Genómica INCIENSA	1	unknown	unknown	unknown	ElSalvador/INC-LNSP-166/2022
D. Fathmath Nazla Rafeeq, Dr. Ibrahim Afzal, Ms. Aishath Shuhudha, Ms. Aminath Shazleena Abdul Rahman, Ms. Soafy Mohamed, Mr. Ibrahim Nishan Ahmed	1	unknown	unknown	unknown	Maldives/MAV96715/2022
Milada Dvořáčková. Jan Vrbsky, Lenka Zamecnikova, Kate Zettlova, Lukas Vacek	1	unknown	unknown	unknown	CzechRepublic/22SVAN17512/2022
Rendon M, Lobaco C, Garcia M et al.	2	unknown	unknown	unknown	Andorra/AND-254_220331370901_COV-GC/2022,Andorra/AND-251_220121441901_COV-GC/2022
Consorcio Mexicano de Vigilancia Genómica (CoViGen-Mex). Authors (in alphabetical order): Julio Elias Alvarado-Yaah, Carlos F. Arias, Santiago Ávila-Ríos, Eduardo Becerril-Vargas, Víctor Hugo Borja-Aburto, Celia Boukadida, Cristóbal Cháidez-Quiróz, Juan Bautista Chale-Dzul, Ricardo Ciria Merce, Andreu Comas-García, Célida Duque Molina, Julissa Enciso-Ibarra, José Antonio Enciso-Moreno, Gloria Ele…	1	unknown	unknown	unknown	Mexico/TAB_CIAD-IMSS_202201004764/2022
Carlos A. Villarroel, Mara Cuevas, Kamila Urbina, Yesseny Vásquez-Martínez, Marcelo Cortez-San Martin, Francisco A. Cubillos	1	unknown	unknown	unknown	Chile/CO-USACH-00250/2022
Paola Resende, Luciana Appolinario, Fernando Motta, Elisa Cavalcante Pereira, Ighor Arantes, Alice Sampaio Rocha, Bruna Mendonça da Silva, Jéssica Graça Macedo de Carvalho, Larissa Macedo Pinto, Victor Guimaraes, Cliomar Alves dos Santos, Marilda Siqueira on behalf of the Fiocruz COVID-19 Genomic Surveillance Network	2	unknown	unknown	unknown	Brazil/SE-FIOCRUZ-2306/2022,Brazil/SE-FIOCRUZ-4277/2022
Cedro-Tanda A, Escobar-Arrazola MA, Ramirez-Vega O, Garnica-Lopez Dora, Abraham Campos-Romero, Moreno-Camacho José Luis, Rodriguez-Gallegos Jorge, Luna-Ruiz Marco, Rangel-DeLeon D, Yair Alfaro-Mora, Hidalgo-Miranda A, Mendoza-Vargas A, Reyes-Grajeda JP, Herrera-Montalvo LA.	1	unknown	unknown	unknown	Mexico/CHP-INMEGEN-56-315/2022
Mendoza L, García G	1	unknown	unknown	unknown	Guatemala/587-LNSGua/2022
Isaac Miguel Sánchez, Carlos Vergara Castillo, Francisco Cuevas, Edwin Féliz, Anny Peña, Pedro Martinez, Yeny E. Lara Perez, Robinson Agramonte, Garcia G, Gonzalez L, Martinez C, Gonzalez C.	1	unknown	unknown	unknown	DominicanRepublic/1826588-LNSPDD/2022
Adam Meijer, Harry Vennema, Dirk Eggink, Jeroen Cremer, Sharon van den Brink, Bas van der Veer, AnneMarie van den Brandt, Lisa Wijsman, Kim Freriks, Ryanne Jaarsma, Lynn Aarts, Sanne Bos, Jil Kocken, Jordy de Bakker, Afke Vogelzang, Linda van Someren, Tram Le, Florian Zwagemaker, Dennis Schmitz, Annelies Kroneman, Karim Hajji, Ivo van Walle, Chantal Reusken, on behalf of the national COVID-19 res…	5	unknown	unknown	unknown	Bonaire/BQ-RIVM-87382/2022,Curacao/CW-RIVM-87883/2022,Bonaire/BQ-RIVM-87375/2022,Curacao/CW-RIVM-88431/2022,SintMaarten/SX-RIVM-87429/2022
Erika B. Muñoz, Belén Prado-Vivar, Mateo Carvajal, Sully Márquez, Fernanda Zurita, Rommel Guevara, Bernardo Gutiérrez, Leofrein vera, Verónica Barragán, Patricio Rojas-Silva, Gabriel Trueba, Michelle Grunauer, Paúl Cárdenas	1	unknown	unknown	unknown	Ecuador/USFQ-2674/2022
Pablo Tsukayama, Alejandra Dávila-Barclay, Guillermo Salvatierra, Diego Cuicapuza, Janet Huancachoque, Miguel Cabada, Maria Luisa Morales, Fátima Concha	1	unknown	unknown	unknown	Peru/CUS-UPCH-2429/2022
Maciej Kosinski, Celina Cybulska, Krystyna Bienkowska Szewczyk, Maciej Grzybek, Karolina Gackowska, Marcin Lubocki, Katarzyna Groth, Lukasz Rabalski, Katarzyna Zacharczuk, Magdalena Nowakowska, Małgorzata Sadkowska-Todys, Tomasz Wołkowicz	1	unknown	unknown	unknown	Poland/PZH-GUM-6383/2022
Beata Rozwadowska, Marta Albertyńska, Agata Chajda, Elżbieta Bartkowiak, Adrian Miara	1	unknown	unknown	unknown	Poland/Kce-1939/2022
Bénédicte Roquebert, Laura Verdurme, Mathilde Roussel, Sabine Trombert, Stéphanie Haim-Boukobza	2	unknown	unknown	unknown	Guadeloupe/CERBAHC-12336805/2021,Guadeloupe/CERBAHC-01694565/2022
Austin Bird, Bayantes Dagvadorj, Scott Ferguson, Abigail Graetz, Robyn Hall, Evie Hodgson, Ashley Jones, Craig Kennedy, Karina Kennedy, Rachel Leonard, Carl McCombe, Catalina Barragán Quintero, Rene Riedelbauch, Benjamin Schwessinger, Makenna Short, Gabrielle Smith, Rita Tam	1	unknown	unknown	unknown	Australia/ACT3312/2022
Marc Noguera-Julian, Pilar Armengol, Ignacio Blanco, Ana Blanco, Antoni E Bordoy, Francesc Catala-Moll, Pere-Joan Cardona, Gemma Clara, Bonaventura Clotet, Montserrat Giménez, Mercedes Guerrero, Anna Not, David Panisello, Roger Paredes, Alexia París, Verónica Saludes, Laia Soler, Lauro Sumoy, and Elisa Martró on behalf of the Can Ruti SARS-CoV-2 Sequencing Hub	1	unknown	unknown	unknown	Spain/CT-HUGTiPM070KJ2F3/2022
Matthijs Welkers, Jelle Koopsen, Robin van Houdt, Marcel Jonges, Sebastien Matamoros, Sjoerd Rebers, Fokla Zorgdrager, Sylvia Bruisten, Judith den Uil, Akke Cornelissen, Janke Schinkel, Menno de Jong, Tjalling Leenstra and Mariken van der Lubben on behalf of the Amsterdam Regional Genomic epidemiology and Outbreak Surveillance (ARGOS) consortium	1	unknown	unknown	unknown	Netherlands/NH-AUMC-001861/2022
Marion Barbet, Sylvie Behillil, Méline Bizard, Angela Brisebarre, Camille Capel, Vincent Enouf, Louise Lefrançois, Frédéric Lemoine, Christophe Malabat, Corinne Maufrais, Slim El Khiari, Julien Fumey, Etienne Simon-Lorière, Maud Vanpeene, Sylvie Van der Werf, Stéphanie GUYOMARD-RABENIRINA	1	unknown	unknown	unknown	Guadeloupe/IPP10695/2022
Adelaide Milani, Alessia Schivo, Annalisa Salviato, Elisa Palumbo, Erika Giorgia Quaranta, Angela Salomoni, Ambra Pastori, Edoardo Giussani, Alice Fusaro, Isabella Monne, Calogero Terregino, Antonia Ricci	2	unknown	unknown	unknown	Italy/VEN-IZSVe-22RS8011-2_BL/2022,Italy/VEN-IZSVe-22RS8060-15_TV/2022
Anne Lavergne, Dominique Rousset, Antoine Enfissi	1	unknown	unknown	unknown	FrenchGuiana/IPG202200285/2022
Sarah Cockerton, Clare Gebbie, Dhanisha Patel, Rachel Boyle, SallyAnn Harbison, Olivia Stroeven, Xiaoyun Ren, Matt Storey, Nikki Freed, Muhammad Faisal, Jing Wang, Hermes Perez, Anja Werno, Antje van der Linden, Arlo Upton, Chris Mansell, David Hammer, Dragana Drinkovic, Gary McAuliffe, Hana Sofia Andersson, James Ussher, Jill Sherwood, Josh Freeman, Julia Howard, Juliet Elvy, Mary DeAlmeida, Mat…	2	unknown	unknown	unknown	NewZealand/22CH0104/2022,NewZealand/22CV2092/2022
Arlesson Viana Da Silva, Dejanane Silva, Valdinete Nascimento, Victor Souza, Fernanda Nascimento, George Silva, Matilde Mejía, Luciana Gonçalves, Maria Júlia Brandão, Felipe Naveca on behalf of the Fiocruz COVID-19 Genomic Surveillance Network	3	unknown	unknown	unknown	Brazil/AM-FIOCRUZ-ILMD2203464/2022,Brazil/AM-FIOCRUZ-ILMD2203484/2022,Brazil/AM-FIOCRUZ-ILMD2201870/2022
Nalia Ismael, Nadia Sitoe, Paulo Arnaldo, Nedio Mabunda, Giandhari J, Pillay S, Naidoo Y, Naicker D, Maharaj A, Anyaneji UJ, Moir M, Van Wyk S, San JE, Tshiabuila D, Tegally H, Wilkinson E, de Oliveira T	1	unknown	unknown	unknown	Mozambique/CERI-KRISP-K035201/2022
Buss E, Croxen M, Deo A, Dieu P, Gill K, Ferrato C, Koleva P, Li V, Lloyd C, Lynch T, Ma R, Murphy S, Pabbaraju K, Shideler S, Skitsko T, Shokopoles S, Tipples G, Thayer J, Wong A, Yu C, Zelyas N.	1	unknown	unknown	unknown	Canada/AB-ABPHL-53831/2022
Alfredo Bruno, Maritza Olmedo, Michelle Páez, Jimmy Garcés, Alexandra Alarcón, Marissa Flores, Diego Morales, Ruben Armas,	1	unknown	unknown	unknown	Ecuador/NIC-INSPI-78621/2022
Alfredo Bruno, Maritza Olmedo, Michelle Páez, Jimmy Garcés, Diego Morales, Ruben Armas	11	unknown	unknown	unknown	Ecuador/NIC-INSPI-385347/2022,Ecuador/NIC-INSPI-377159/2022,Ecuador/NIC-INSPI-0421-3069/2022,Ecuador/NIC-INSPI-21933/2022,Ecuador/NIC-INSPI-22175/2022,Ecuador/NIC-INSPI-22366/2022,Ecuador/NIC-INSPI-21907/2022,Ecuador/NIC-INSPI-387515/2022,Ecuador/NIC-INSPI-387160/2022,Ecuador/NIC-INSPI-110266/2022,Ecuador/NIC-INSPI-384971/2022
Alfredo Bruno, Maritza Olmedo, Michelle Páez, Jimmy Garcés, Marcela Mejia, Diego Morales, Ruben Armas	2	unknown	unknown	unknown	Ecuador/NIC-INSPI-105447/2022,Ecuador/NIC-INSPI-108160/2022
Shempela. D, Sikalima. J, Sandala. D, Muyombo. A, Chipango. C	1	unknown	unknown	unknown	Zambia/CHAZ-CHS1665/2022
Dimas Tadeu Covas, Antonio Jorge Martins, Claudia Renata dos Santos Barros, David Schlesinger, Debora Botequio Moretti, Elaine Cristina Marqueze, Elaine Vieira Santos, Evandra Strazza Rodrigues, Heidge Fukumasu, Jayme Augusto de Souza-Neto, Luiz Alcantara, Luiz Lehmann Coutinho, Maria Carolina Elias, Maurício Lacerda Nogueira, Raul Machado Neto, Rejane Maria Tommasini Grotto, Ricardo Haddad, Sand…	3	unknown	unknown	unknown	Brazil/SP-IB_151468/2022,Brazil/SP-IB_151567/2022,Brazil/SP-IB_151861/2022
Paola Resende, Luciana Appolinario, Fernando Motta, Alice Sampaio Rocha, Elisa Cavalcante Pereira, Bruna Mendonça da Silva, Jéssica Graça Macedo de Carvalho, Larissa Macedo Pinto, Victor Guimaraes, Ighor Leonardo Arantes, Anderson Brandao Leite, Marilda Siqueira on behalf of the Fiocruz COVID-19 Genomic Surveillance Network	2	unknown	unknown	unknown	Brazil/RS-FIOCRUZ-3029/2022,Brazil/RS-FIOCRUZ-3074/2022
Nokukhanya Mdlalose, Giandhari J, Pillay S, Naidoo Y, Naicker D, Maharaj A, Anyaneji UJ, Moir M, Van Wyk S, San JE, Tshiabuila D, Tegally H, Wilkinson E, de Oliveira T	1	unknown	unknown	unknown	SouthAfrica/CERI-KRISP-K034972/2022
Alejandra Dávila-Barclay, Guillermo Salvatierra, Diego Cuicapuza, Janet Huancachoque, Pablo Tsukayama	2	unknown	unknown	unknown	Peru/LIM-UPCH-2905/2022,Peru/LIM-UPCH-2778/2022
C. Paul Morris, Raghda Eldesouki, Amary Fall, Julie M. Norton, Omar Abdullah, Heba H. Mostafa	1	unknown	unknown	unknown	USA/MD-HP26191-PIDAPURXYT/2022
Kelvin K.W. To, Kwok-Yung Yuen	1	unknown	unknown	unknown	HongKong/HKU-220213-239/2021
Anke Wienecke-Baldacchino, sibel Berger, Catherine Ragimbeau,Jessica Tapp, Fatu Djabi, Lise Pignon, Raoul Salmon,Virginie Jover, Elodie Solarino, Michel Kohnen, Jean-Hugues Francois, Tamir Abdelrahman	2	unknown	unknown	unknown	Luxembourg/LNS5967386/2022,Luxembourg/LNS0887766/2022
Arnoldas Pautienius, Dovydas Gecys, Emilija Gecyte, Gediminas Alzbutas, Lukas Zemaitis, Vaiva Lesauskaite	1	unknown	unknown	unknown	Lithuania/MR-LUHS-33-43/2022
Alfredo Bruno, Maritza Olmedo, Michelle Páez, Jimmy Garcés, Marissa Flores, Diego Morales, Ruben Armas	2	unknown	unknown	unknown	Ecuador/NIC-INSPI-77543/2022,Ecuador/NIC-INSPI-75181/2022
Maphalala G, Amoako DG, Everatt J, Kekana D, Scheepers C, Mohale T, Ntuli N, Mahlangu B, Mnguni A, Ismail A, Bhiman JN, Wolter N	1	unknown	unknown	unknown	Eswatini/N28552/2021
Dr Ndodo Nnaemeka, Olusola Anuoluwapo Akanbi, Oyeronke Ayansola, Chimaobi Chukwu, Richard Olulowo Ojedele, Victor Oripenaye, Khadijah Isa Imam, Bruno Nwokeocha, Kenneth Chukwuemeka Ikeata, Michael Mbata, Adelakun Sophiyah Sulaimon, Brownson Ekerete Akpan, Dr Omoare Adesuyi, Anthony Ahumibe, Catherine Okoi, Olajumoke Babatunde, Dr Ifedayo Adetifa	1	unknown	unknown	unknown	Nigeria/NCDC-NR-GL-000851/2022
Prystajecky Natalie, Linda Hoang, Dan Fornika, John Tyson, Shannon Russell, Kim Macdonald, Kimia Kamelian, James Zlosnik, Ana Pacagnella, Corrinne Ng, Loretta Janz, Robert Azana, Mel Krajden	1	unknown	unknown	unknown	Canada/BC-BCCDC-347419/2022
Glauber Wagner, Juliana Righetto Moser, Eric Kazuo Kawagoe, Milene Moehr de Moraes, Vilmar Benetti Filho, Dayane Azevedo Padilha, Fernando Hartmann Barazzetti, Marcos André Schörner, Doris Sobral Marques Souza, Ariane Nicaretta Amorim, Darcita Buerger Rovaris, Sandra Bianchini Fernandes, Marlei Pickler Debiasi dos Anjos, Fernanda Rosene Melo, João Augusto Brancher Fuck, Alexandra Crispim Boing, M…	4	unknown	unknown	unknown	Brazil/SC-UFSC-05-38/2022,Brazil/SC-UFSC-04-100/2022,Brazil/SC-UFSC-04-61/2022,Brazil/SC-UFSC-05-52/2022
Paola Resende, Luciana Appolinario, Fernando Motta, Elisa Cavalcante Pereira, Ighor Arantes, Alice Sampaio Rocha, Bruna Mendonça da Silva, Jéssica Graça Macedo de Carvalho, Larissa Macedo Pinto, Victor Guimaraes, Marilda Siqueira on behalf of the Fiocruz COVID-19 Genomic Surveillance Network	6	unknown	unknown	unknown	Brazil/RJ-FIOCRUZ-3677/2022,Brazil/RJ-FIOCRUZ-3885/2022,Brazil/RJ-FIOCRUZ-1885/2022,Brazil/RJ-FIOCRUZ-14456/2021,Brazil/RJ-FIOCRUZ-26842/2021,Brazil/RJ-FIOCRUZ-26840/2021
Orly Eshel, Katya Levytskyi, Ora Halutz, Alon Ziv, Lior Handler, Goel Morad, Amos Adler	1	unknown	unknown	unknown	Israel/ICH-741119331/2022
Emmanouil Athanasiadis, Giannis Vatsellas, Theodoros Loupis, Dimitris Vrachnos, Katerina Zoi, Efthimia Petinaki, Kostas Stamoulis, Dimitrios Thanos	1	unknown	unknown	unknown	Greece/328113/2022
Elaine M. Kenny, Suzie Coughlan	1	unknown	unknown	unknown	Ireland/KE-Enfer-COV030222015_H5/2022
Dimas Tadeu Covas, Antonio Jorge Martins, Claudia Renata dos Santos Barros, David Schlesinger, Debora Botequio Moretti, Elaine Cristina Marqueze, Elaine Vieira Santos, Evandra Strazza Rodrigues, Heidge Fukumasu, Jayme Augusto de Souza-Neto, José Salvatore Leister Patané, Luiz Alcantara, Luiz Lehmann Coutinho, Maria Carolina Elias, Maurício Lacerda Nogueira, Rafael dos Santos Bezerra, Raul Machado…	56	unknown	unknown	unknown	Brazil/SP-IB_146136/2021,Brazil/SP-reBUT_352838366/2021,Brazil/SP-reBUT_352735783/2021,Brazil/SP-reBUT_832461/2021,Brazil/SP-reBUT_718273/2021,Brazil/SP-reBUT_721580/2021,Brazil/SP-reBUT_352741460/2021,Brazil/SP-reBUT_353020596/2021,Brazil/SP-IB_102697/2021,Brazil/SP-reBUT_352723864/2021,Brazil/SP-reBUT_934226/2021,Brazil/SP-IB_102279/2021,Brazil/SP-IB_112941/2021,Brazil/SP-reBUT_353107765/2021,B…
Paola Resende, Luciana Appolinario, Fernando Motta, Elisa Cavalcante Pereira, Ighor Arantes, Alice Sampaio Rocha, Bruna Mendonça da Silva, Jéssica Graça Macedo de Carvalho, Larissa Macedo Pinto, Victor Guimaraes, Felicidade Pereira, Marilda Siqueira on behalf of the Fiocruz COVID-19 Genomic Surveillance Network	2	unknown	unknown	unknown	Brazil/BA-FIOCRUZ-4187/2022,Brazil/BA-FIOCRUZ-4186/2022
Dayse C. S. Cunha, Diego G. Teixeira, Francisco P. Freire Neto, Genilson P. Gurgel, Alexandre de O. Sales, Sanderson D. do N. Medeiros, Ingrid C. Morais, Celisa P. M. Tavares, Selma M. B. Jeronimo	2	unknown	unknown	unknown	Brazil/RN-IMT_169728/2022,Brazil/RN-IMT_GSD_SER/2022
Laise de Moraes, Icaro Strobel, Luisa Pedrosa, Francys A Rangel, Eduardo Oyama, Izabela Jesus, Laila A da Silva, Marina Cucco, Pedro Silveira, Tiago Graf, Clarissa Araujo Gurgel, Leonardo Paiva Farias, Bruno Bezerril Andrade, Camila I. de Oliveira, Ricardo Khouri on behalf of the Fiocruz COVID-19 Genomic Surveillance Network.	1	unknown	unknown	unknown	Brazil/BA-FIOCRUZ-PVM91252/2022
Apostol Mariana, Colac Svetlana, Cataraga Alina	1	unknown	unknown	unknown	Moldova/Nr-1519/2022
Cristina Andrés, Maria Piñana, Alejandra González-Sánchez, Damir Garcia-Cehic, Ariadna Rando, Juliana Esperalba, Maria Gema Codina, Carla Castillo, Karen García, Rodrigo Vásquez, Maria Carmen Martin, Tomàs Pumarola, Josep Quer, Andrés Antón	1	unknown	unknown	unknown	Spain/CT-HUVH-E96655/2022
Paola Resende, Luciana Appolinario, Fernando Motta, Elisa Cavalcante Pereira, Ighor Arantes, Alice Sampaio Rocha, Bruna Mendonça da Silva, Jéssica Graça Macedo de Carvalho, Larissa Macedo Pinto, Victor Guimaraes, Andrea Cony Cavalcanti, Marilda Siqueira on behalf of the Fiocruz COVID-19 Genomic Surveillance Network	1	unknown	unknown	unknown	Brazil/RJ-FIOCRUZ-2343/2022
Logan J. Voegtly, Catherine E.Arnold, Kyle A. Long, Robin Miller, Andrea E. Luquette, Haven L. Miner, Tara N. McGinnis, Rebecca L. Pavlicek, Emily K. Stefanov, Stephen M. Eggan, Francisco Malagon, Regina Z. Cer, and Kimberly A. Bishop-Lilly	1	unknown	unknown	unknown	Djibouti/NAMRU3_A947/2022
Geert Martens, Dieter De Smet, Frederik Van Hoecke, Patrick Descheemaeker, on behalf of AZ Delta COVID-19 Genomics core (member of Genomic surveillance of SARS-CoV-2 in Belgium network)	1	unknown	unknown	unknown	Belgium/AZDelta-2206-08893/2022
Kamel K, Suppiah J, Azizan MA, Ramly N, Robert F, Anasir MI, Ahmad Fazilah NA, Ahmad FA, Norhisham SN, Mohamad Sukri MZ, Rosli NR, Thayan R	1	unknown	unknown	unknown	Malaysia/IMR_WC53726/2022
Fatma Bayrakdar, Yasemin Cosgun, Suleyman Yalcin, Gulay Korukluoglu, Gültekin Ünal	1	unknown	unknown	unknown	Turkey/HSGM-G1966/2022
Foster, C.; Morales Suarez, A.; Jean, T.; Wong, M.; Yeang, M.; Van Hal, S.; Rawlinson, W.	1	unknown	unknown	unknown	Australia/NSW-SAVID-9359/2022
Alexis Dumoulin, Lorenzo Cerutti, Cedric Howald, Henri Pegeot, Melyssa Elies, Deborah Penet, Keith Harshman, Ioannis Xenarios	1	unknown	unknown	unknown	Switzerland/VS-ICH-2220126959/2022
Camilo Matheus Monteiro Braga de Oliveira, Leandro Cavalcante Santos, Mariana Araújo Costa, Rafaela Sabatini Mello Pinheiro, Rutilene Barbosa Souza, Suenia Geysa Cardoso de Almeida, Zenaide Ferreira da Cruz, Arlesson Viana Da Silva, Dejanane Silva, Valdinete Nascimento, Victor Souza, Fernanda Nascimento, George Silva, Matilde Mejía, Luciana Gonçalves, Maria Júlia Brandão, Felipe Naveca on behalf …	2	unknown	unknown	unknown	Brazil/AC-FIOCRUZ-ILMD2202168/2022,Brazil/AC-FIOCRUZ-ILMD2202166/2022
Alfredo Bruno, Maritza Olmedo, Michelle Páez, Jimmy Garcés, Alexandra Alarcón, Carlos Chiluisa, Diego Morales, Ruben Armas,	2	unknown	unknown	unknown	Ecuador/NIC-INSPI-78282/2022,Ecuador/NIC-INSPI-78277/2022
Patrick Fernández, Rosario Valderrama, Jorge Ballón, Alejandra Dávila, Guillermo Salvatierra, Pablo Tsukayama	2	unknown	unknown	unknown	Peru/ARE-UNSA-1257/2022,Peru/ARE-UNSA-1236/2022
Alexandra Galetović, Jorge Araya, Camila Salazar-Ardiles, Benito Gómez-Silva, Milton Urrutia, Gabriel Peña, Mayela Serrano.	2	unknown	unknown	unknown	Chile/AN_20628630/2022,Chile/AN_20610998/2022
Chaoran Chen, Sarah Nadeau, Louis du Plessis, Catharine Aquino Fournier, Andrea Patrizia Salzmann, Henriette Kurth, Ivan Topolsky, Kim Philipp Jablonski, Lara Fuhrmann, David Dreifuss, Pelin Icer, Daniel Ehrsam, Isabel Stürmer, Andreia Cabral de Gouvea, Maria Domenica Moccia, Simon Grüter, Timothy Sykes, Lennart Opitz, Hai Bui, Christian Urban, Matteo Carrara, Shuqing Yu, Franziska Singer, Griffi…	1	unknown	unknown	unknown	Switzerland/BL-ETHZ-36234396/2022
Agha Rza Aghayev	1	unknown	unknown	unknown	Azerbaijan/MHTM2/2022
Emmanouil Athanasiadis, Giannis Vatsellas, Theodoros Loupis, Dimitris Vrachnos, Katerina Zoi, Kyriaki Tryfinopoulou, Dimitrios Thanos	1	unknown	unknown	unknown	Greece/10023/2022
Dr.K.Nagamani, Dr.Sunitha Pakalapaty, Dr.G.Sushma Rajya Lakshmi, D.R.Manisha Rani	1	unknown	unknown	unknown	India/TG-GMCH-ICMR-INSACOG-C-343968/2022
Sully Márquez, Erika B. Muñoz, Mateo Carvajal, Belén Prado-Vivar, Fernanda Zurita, Rommel Guevara, Bernardo Gutiérrez, Miriam Ruiz, Marianela Bonilla, Verónica Barragán, Patricio Rojas-Silva, Gabriel Trueba, Michelle Grunauer, Paúl Cárdenas	1	unknown	unknown	unknown	Ecuador/USFQ-2679/2022
Tsuyoshi Sekizuka, Kentaro Itokawa, Rina Tanaka, Masanori Hashino, Makoto Kuroda, Harutaka Katano, Yuichiro Hirata, Shun Iida, Shinji Saito, Tadaki Suzuki, Norio Ohmagari	1	unknown	unknown	unknown	Japan/RB22-001-41/2022
Masaki Hayashi, Takako Yamazaki, Akane Negishi, Hirofumi Miyake, Kenshirou Kuroki, Maya Isogai, Arisa Amano, Takushi Fujiwara, Mami Nagashima, Jun Suzuki, Kenji Sadamasu	1	unknown	unknown	unknown	Japan/TKYkbm0060/2022
Björn Hallström, Jonas Björkman	1	unknown	unknown	unknown	Sweden/SUS0007903/2022
Chan Chia Jui, David Perera, Ooi Mong How, Chua Hock Hin, Tonnii Sia Loong Loong	1	unknown	unknown	unknown	Malaysia/UNIMAS-GHML882/2022
Alen Suljič, Samo Zakotnik, Tomaž Mark Zorec, Doroteja Vlaj, Andraž Celar, Tina Živič, Tina Gabrovšek, Patricija Pozvek, Špela Pleh, Miša Korva, Mario Poljak, Tatjana Avšič – Županc	1	unknown	unknown	unknown	Slovenia/148668/2022
Ramuth M, Ubheeram A,Janoo N ,Mathur H, Sujeewon C, Baboo SB, Sonoo J	1	unknown	unknown	unknown	Mauritius/5673/2022
Abroi A., Lahesaare A., Shablinskaja A., Hoidmets D., Jaaniso E., Kallas E., Sepp H., Peterson H., Niglas H., Suija H., Lutsar I., Kuzmin I., Koppel I., Epštein J., Truusalu K., Ratnik K., Kaarna K., Huik K., Dotsenko L., Milani L., Metspalu M., Härma M-A., Pauskar M., Sadikova O., Oopkaup O.E., Naaber P., Avi R., Päll T., Reisberg T., Raudvere U., Talas U.G.	1	unknown	unknown	unknown	Estonia/18833724/2022
Juan D. Anacona-Montilla, Fredy A. Tabares-Villa , Marcela Orjuela-Rodriguez, Augusto Zuluaga-Velez, Juan C. Sepulveda	2	unknown	unknown	unknown	Colombia/VAC-UTP-VG-626/2022,Colombia/CAL-UTP-VG-631/2022
Alfredo Bruno, Maritza Olmedo, Michelle Páez, Jimmy Garcés, Alexandra Alarcón, Marcela Mejia, Diego Morales, Ruben Armas,	2	unknown	unknown	unknown	Ecuador/NIC-INSPI-111246/2022,Ecuador/NIC-INSPI-111248/2022
Jasmine Coppens, Marie Le Mercier, Kathleen Holemans, Ines Verbesselt, Basil Britto Xavier, Christine Lammens, Veerle Matheeussen, Herman Goossens	1	unknown	unknown	unknown	Belgium/UZA-UA-CV8405152656/2022
María I. Gutiérrez López, Adrián Camilo Rodríguez Ararat, Marcela Mercado, Programa Nacional de Caracterización Genómica de SARS-CoV-2, Maria F. Villegas Torres, Paola A. Caicedo Burbano	2	unknown	unknown	unknown	Colombia/VAC-ICE-SCOV-856/2022,Colombia/VAC-ICE-SCOV-847/2022
Kathrine Stene-Johansen, Kamilla Heddeland Instefjord, Hilde Elshaug, Garcia Llorente Ignacio, Jon Bråte, Engebretsen Serina Beate, Pedersen Benedikte Nevjen, Line Victoria Moen, Hilde Nordby Falkenhaug, Debech Nadia, Atiya R Ali, Marie Paulsen Madsen, Rasmus Riis Kopperud, Hilde Vollan, Karoline Bragstad, Olav Hungnes	1	unknown	unknown	unknown	Norway/226/2022
Cedro-Tanda A, Escobar-Arrazola MA, Ramirez-Vega O, Garnica-Lopez Dora,Uribe-Figueroa Laura, Roldan-Castillo Magaly, Verea Jazmin, Rangel-DeLeon D, Yair Alfaro-Mora, Hidalgo-Miranda A, Mendoza-Vargas A, Reyes-Grajeda JP, Herrera-Montalvo LA.	1	unknown	unknown	unknown	Mexico/CMX-INMEGEN-45-284/2021
Mitzi Castro, Sofia Carolina Alvarado, Claudia Díaz, Sandra Paola Paz, Leyda Abrego, Marlene Castillo, Oris Chavarria, Jessica Gondola, Ambar Moreno, Claudia Gonzalez, Alexander Martinez	1	unknown	unknown	unknown	Honduras/LNV490632-ICGES/2022
Alexandra Galetović, Jorge Araya, Camila Salazar-Ardiles, Benito Gómez-Silva, Milton Urrutia, Gabriel Peña.	1	unknown	unknown	unknown	Chile/AN_20676827/2022
Dakota Howard,Dhwani Batra,Peter Cook,Jason Caravas,Benjamin Rambo-Martin,Scott Sammons,Yvette Unoarumhi,Matthew Schmerer,Kristine Lacek,Tymeckia Kendall,Victoria Caban Figueroa,Shatavia Morrison,Christopher Gulvick,Minoo Agarwal,Eyad Almasri,Debbie Boles,Ayla Burns,Nuthawin Charoensri,Oren Cohen,Susan Countryman,Mary Cristobal,Bobbi Croy,Suzanne Dale,Hrushikesh Deshmukh,Amanda Douglas,Vincent Dr…	1	unknown	unknown	unknown	USA/NV-CDC-LC0539120/2022
Benny Yeo, Grace Ngan, Yichen Ding, Zhenyang Zhou, Royce Ang, Samuel Loo, Lin Cui, Raymond Tzer Pin Lin	1	unknown	unknown	unknown	Singapore/1744/2022
Francisco Duarte, Hebleen Porras, Claudio Soto-Garita, Estela Cordero, Adriana Godínez, Melany Calderón, José Luis Vargas, Mariela Gutiérrez, Sofia Herrera, Gabriel Morales & Alejandro Bolivar	1	unknown	unknown	unknown	CostaRica/INC-2796-734668/2022
Francisco Duarte, Hebleen Porras, Claudio Soto-Garita, Estela Cordero, Adriana Godínez, Melany Calderón, José Luis Vargas, Mariela Gutiérrez, Sofia Herrera, Gabriel Morales, Daniela Azofeifa, Alejandro Bolivar & Juan Carlos Cartes Parra	1	unknown	unknown	unknown	CostaRica/INC-3022-741226/2022
Alen Suljič, Samo Zakotnik, Tomaž Mark Zorec, Doroteja Vlaj, Andraž Celar, Tina Živič, Domen Lazar, Tina Gabrovšek, Patricija Pozvek, Špela Pleh, Miša Korva, Mario Poljak, Tatjana Avšič – Županc	1	unknown	unknown	unknown	Slovenia/41327/2022
Valdinete Nascimento, Victor Souza, André Corado, Fernanda Nascimento, George Silva, Ágatha Costa, Debora Duarte, Karina Pessoa, Matilde Mejía, Luciana Gonçalves, Maria Júlia Brandão, Michele Jesus, Felipe Naveca on behalf of the Fiocruz COVID-19 Genomic Surveillance Network	27	unknown	unknown	unknown	Brazil/AM-FIOCRUZ-20894654WF/2020,Brazil/AM-FIOCRUZ-20843185MR/2020,Brazil/AM-FIOCRUZ-20895217CM/2020,Brazil/AM-FIOCRUZ-20894927MS/2020,Brazil/AM-FIOCRUZ-20843269RC/2020,Brazil/AM-FIOCRUZ-20843312KD/2020,Brazil/AM-FIOCRUZ-20143103JT/2020,Brazil/AM-FIOCRUZ-20143105JJ/2020,Brazil/AM-FIOCRUZ-20892199FT/2020,Brazil/AM-FIOCRUZ-21140415MR-R2/2021,Brazil/AM-FIOCRUZ-21890474MD/2021,Brazil/AM-FIOCRUZ-2089…
Paola Resende, Luciana Appolinario, Fernando Motta, Anna Carolina Paixão, Ana Carolina Mendonça, Tatiana Schaffer Gregianini, Marilda Tereza Mar da Rosa, Marilda Siqueira on behalf of the Fiocruz COVID-19 Genomic Surveillance Network	1	unknown	unknown	unknown	Brazil/RS-FIOCRUZ-2539/2020
María José Ortega, Andrea Gómez de la Fuente, Shirley Villalba, Juan Torales, María Liz Gamarra, Felipe Iani, Talita Adelino, Joilson Xavier, Natalia Guimaraes, Glauco Carvalho, Andre Leal, Raquel da Silva Ferreira, Luiz Takao Watanabe, Elaine Cristina, de Oliveira, Marina Castilhos Souza Umaki Zardin, Gislene Garcia de Castro Lichs, Luiz Henrique Ferraz Demarchi, Cynthia Vazquez, Hegger Fritsch,…	2	unknown	unknown	unknown	Paraguay/REDE-PY1/2020,Paraguay/REDE-PY5/2020
Vagner Fonseca, et al.	37	unknown	unknown	unknown	Brazil/RS-FUNED-98672-21/2020,Brazil/ES-FUNED-320180431/2020,Brazil/MG-FUNED-97311-20/2020,Brazil/PB-BA1200-250058977/2020,Brazil/RR-IEC1200-177597/2020,Brazil/PA-IEC1200-177728/2021,Brazil/AC-IEC1200-177789/2021,Brazil/AM-IEC1200-178730/2021,Brazil/AM-IEC1200-178732/2021,Brazil/PR-FUNED-411655269/2021,Brazil/SE-BA1200-280174266/2021,Brazil/SP-IAL1200-87974/2021,Brazil/PR-FUNED-411548404/2021,Bra…
Deyvid Amgarten, Fernanda de Mello Malta, Raquel Riyuzo, Ana Paula Moreira Salles, Pedro Henrique Sebe Rodrigues, João Renato Rebello Pinho	1	unknown	unknown	unknown	Brazil/SP-HIAE-ID28/2020
Paola Resende, Luciana Appolinario, Fernando Motta, Anna Carolina Paixao, Ana Carolina Mendonca, Alice Sampaio Rocha, Taina Venas, Elisa Cavalcante Pereira, Renata Serrano Lopes,Felicidade Pereira, Marilda Siqueira on behalf of the Fiocruz COVID-19 Genomic Surveillance Network	2	unknown	unknown	unknown	Brazil/BA-FIOCRUZ-33766/2020,Brazil/BA-FIOCRUZ-33769/2020
Aline Belmok,Fernando Melo,Fabiano José Queiroz Costa,Brenno Vinicius Henrique,Alessandra Pinheiro Medeiros,Jordan Barros Silva,Agenor de Castro Moreira dos Santos Junior,Lucas Luiz Vieira,Anamélia Lorenzetti Bocca,Renato de Oliveira Resende,Bergmann Morais Ribeiro	2	unknown	unknown	unknown	Brazil/DF-16557564_170/2020,Brazil/DF-18116918_140/2021
Mariana Pires de Campos Telles, Daniela de Melo e Silva, Elisangela de Paula Silveira Lacerda, Renata de Oliveira Dias, Rhewter Nunes, Cintia Pelegrineti Targueta de Azevedo Brito, Ramilla dos Santos Braga, Thais Guimarães Castro, Thays Millena Alves Pedroso, Amanda Alves de Melo, Aparecido Divino da Cruz, Luiz Augusto Pereira, Thais Cidália Vieira Gigonzac, Marc Alexandre Duarte Gigonzac, Alex H…	1	unknown	unknown	unknown	Brazil/GO-DNAGYN-177/2020
Paola Resende, Luciana Appolinario, Fernando Motta, Anna Carolina Paixao, Ana Carolina Mendonca, Alice Sampaio Rocha, Taina Venas, Elisa Cavalcante Pereira, Renata Serrano Lopes, Ricardo Khouri, Camila I. de Oliveira, Marilda Siqueira on behalf of the Fiocruz COVID-19 Genomic Surveillance Network	1	unknown	unknown	unknown	Brazil/BA-FIOCRUZ-6348/2021
Paola Resende, Josélio Araújo, Luciana Appolinario, Fernando Motta, Anna Carolina Paixao, Ana Carolina Mendonca, Alice Sampaio Rocha, Taina Venas, Elisa Cavalcante Pereira, Renata Serrano Lopes, Marilda Siqueira on behalf of the Fiocruz COVID-19 Genomic Surveillance Network	3	unknown	unknown	unknown	Brazil/RN-FIOCRUZ-34085/2020,Brazil/RN-FIOCRUZ-24843/2021,Brazil/RN-FIOCRUZ-24824/2021
Natalia Rego,Cecilia Salazar,Mercedes Paz,Alicia Costábile,Alvaro Fajardo,Ignacio Ferrés,Paula Perbolianachis,Tamara Fernández-Calero,Veronica Noya,Rodrigo Arce,Mailen Arleo,Tania Possi,Natalia Reyes,Ma Noel Bentancor,Andrés Lizasoain,Viviana Bortagaray,Ana Moller,Odhille Chappos,Nicolas Nin,Javier Hurtado,Melissa Duquía,Belén González,Luciana Griffero,Mauricio Méndez,Ma Pía Techera,Juan Zanetti,…	1	unknown	unknown	unknown	Uruguay/RT22-UYMO/2020
Dayane Azevedo Padilha, "Renato Simões Moreira", "Vilmar Benetti Filho","Tatiany Aparecida Teixeira Soratto", "Julia Kinetz Wachter", "Guilherme Augusto Maia", "Eric Kazuo Kawagoe", "Carolina Leite Martins", "Fernando Hartmann Barazzetti", "Marcos André Schörne", "Paula Sacchet", "Antuani Baptistela", "Aline Daina Schlindwein", "Darcita Buerger Rovaris", "Marlei Pickler Debiasi dos Anjos", "Ferna…	1	unknown	unknown	unknown	Brazil/SC-UFSC-01/2020
Valdinete Nascimento, Victor Souza, André Corado, Fernanda Nascimento, George Silva, Ágatha Costa, Debora Duarte, Luciana Gonçalves, Maria Júlia Brandão, Michele Jesus, Felipe Naveca on behalf of the Fiocruz COVID-19 Genomic Surveillance Network	1	unknown	unknown	unknown	Brazil/AM-FIOCRUZ-20890261MV/2020
Leila Sabrina Ullmann; Fábio Sossai Possebon, Camila Dantas Malossi, Paula Rahal, Paulo Inacio da Costa, João Pessoa Araújo Jr.	1	unknown	unknown	unknown	Brazil/SP-BT13022/2021
Instituto Butantan: Dimas Tadeu Covas, Sandra Coccuzzo Sampaio, Maria Carolina Elias, José Salvatore Leister Patané, Vincent Louis Viala, Antonio Jorge Martins, Ricardo Haddad, Claudia Renata dos Santos Barros, Elaine Cristina Marqueze, Raul Machado Neto, Debora Botequio Moretti, Jardelina de Souza Todao Bernardino, Loyze Paola Oliveira de Lima, Luiz Aurelio de Campos Crispin. Centro de Genômica …	18	unknown	unknown	unknown	Brazil/SP-IB_100783/2021,Brazil/SP-IB_100596/2021,Brazil/SP-IB_100824/2021,Brazil/SP-IB_100119/2021,Brazil/SP-IB_100700/2021,Brazil/SP-IB_100354/2021,Brazil/SP-IB_100612/2021,Brazil/SP-IB_100061/2021,Brazil/SP-IB_100279/2021,Brazil/SP-IB_100034/2021,Brazil/SP-IB_100079/2021,Brazil/SP-IB_100302/2021,Brazil/SP-IB_101097/2021,Brazil/SP-IB_100961/2021,Brazil/SP-IB_101047/2021,Brazil/SP-IB_100590/2021…
Fábio Sossai Possebon; Leila Sabrina Ullmann; Cecília Artico Banho; Cíntia Bittar; Guilherme Campos; Helena Lage Ferreira; Jorge A. Petroli Marchesi; Lívia Sacchetto; Maisa C. Pereira Parra; Marília Moraes; Maurício L. Nogueira; Paula Rahal; Paulo Inacio da Costa; João Pessoa Araújo Jr.	6	unknown	unknown	unknown	Brazil/SP-BT19857/2021,Brazil/SP-BT34044/2021,Brazil/SP-BT19794/2021,Brazil/SP-BT33134/2021,Brazil/SP-BT34074/2021,Brazil/SP-BT34264/2021
Dimas Tadeu Covas, Sandra Coccuzzo Sampaio, Maria Carolina Elias, José Salvatore Leister Patané, Vincent Louis Viala, Antonio Jorge Martins, Ricardo Haddad, Claudia Renata dos Santos Barros, Elaine Cristina Marqueze, Raul Machado Neto, Debora Botequio Moretti, Bibiana Santos, João Paulo Kitajima, Erika Freitas, David Schlesinger, Simone Kashima, Evandra Strazza Rodrigues, Svetoslav Nanev Slavov, …	2	unknown	unknown	unknown	Brazil/SP-757337-NBD15/2021,Brazil/SP-IAL-721580-NBD19/2021
Alessandra P Lamarca, Luiz G P de Almeida, Ronaldo da Silva Francisco Jr, Lucymara Fassarella Agnez Lima, Kátia Castanho Scortecci, Vinícius Pietta Perez, Otavio J. Brustolini, Eduardo Sérgio Soares Sousa, Danielle Angst Secco, Angela Maria Guimarães Santos, George Rego Albuquerque, Ana Paula Melo Mariano, Bianca Mendes Maciel, Alexandra L Gerber, Ana Paula de C Guimarães, Paulo Ricardo Nasciment…	11	unknown	unknown	unknown	Brazil/RN-00862/2021,Brazil/PB-00781/2021,Brazil/RN-00878/2021,Brazil/RN-00884/2021,Brazil/PB-00776/2021,Brazil/RN-00857/2021,Brazil/RN-00841/2021,Brazil/RN-00851/2021,Brazil/AM-00703/2021,Brazil/PB-00774/2021,Brazil/RJ-00818/2021
Paola Resende, Luciana Appolinario, Fernando Motta, Anna Carolina Paixao, Ana Carolina Mendonca, Alice Sampaio Rocha, Taina Venas, Elisa Cavalcante Pereira, Renata Serrano Lopes, Tatiana Schaffer Gregianini, Richard Salvato, Marilda Siqueira on behalf of the Fiocruz COVID-19 Genomic Surveillance Network	12	unknown	unknown	unknown	Brazil/RS-FIOCRUZ-14216/2021,Brazil/RS-FIOCRUZ-7350/2021,Brazil/RS-FIOCRUZ-14226/2021,Brazil/RS-FIOCRUZ-7410/2021,Brazil/RS-FIOCRUZ-21542/2021,Brazil/RS-FIOCRUZ-7407/2021,Brazil/RS-FIOCRUZ-21511/2021,Brazil/RS-FIOCRUZ-14220/2021,Brazil/RS-FIOCRUZ-14217/2021,Brazil/RS-FIOCRUZ-21521/2021,Brazil/RS-FIOCRUZ-14228/2021,Brazil/RS-FIOCRUZ-14232/2021
Luiz G P de Almeida, Alessandra P Lamarca, Ronaldo da Silva F Jr, Liliane Cavalcante, Alexandra L Gerber, Ana Paula de C Guimarães, Douglas Terra Machado, Cassia Alves, Diana Mariani, Thais Felix Cruz, Mario Sergio Ribeiro, Silvia Carvalho, Flávio Dias da Silva, Marcio Henrique de Oliveira Garcia, Leandro Magalhães de Souza, Cristiane Gomes da Silva, Caio Luiz Pereira Ribeiro, Andréa Cony Cavalca…	13	unknown	unknown	unknown	Brazil/RJ-LNN00530/2021,Brazil/RJ-LNN00274/2021,Brazil/RJ-LNN00535/2021,Brazil/RJ-LNN00258/2021,Brazil/RJ-LNN00529/2021,Brazil/RJ-LNN00449/2021,Brazil/RJ-LNN00253/2021,Brazil/RJ-LNN00237/2021,Brazil/RJ-LNN00420/2021,Brazil/RJ-LNN00371/2021,Brazil/RJ-LNN00030/2021,Brazil/RJ-LNN00482/2021,Brazil/RJ-LNN00537/2021
Valdinete Nascimento, Victor Souza, André Corado, Fernanda Nascimento, George Silva, Ágatha Costa, Debora Duarte, Karina Pessoa, Matilde Mejía, Luciana Gonçalves, Maria Júlia Brandão, Michele Jesus, Felipe Naveca	17	unknown	unknown	unknown	Brazil/AM-FIOCRUZ-20897306BFS/2020,Brazil/AM-FIOCRUZ-20895375SCN/2020,Brazil/AM-FIOCRUZ-20843279KCS/2020,Brazil/AM-FIOCRUZ-20895868ACR/2020,Brazil/AM-FIOCRUZ-20143112CAC/2020,Brazil/AM-FIOCRUZ-20891046MJB/2020,Brazil/AM-FIOCRUZ-20143097LPA/2020,Brazil/AM-FIOCRUZ-21890040MEF/2021,Brazil/AM-FIOCRUZ-20843059HRF/2020,Brazil/AM-FIOCRUZ-21891054JG/2021,Brazil/AM-FIOCRUZ-20843309YPP/2020,Brazil/AM-FIOCR…
Claudio Tavares Sacchi, Claudia Regina Gonçalves, Karoline Rodrigues Campos, Marlon Benedito Nascimento Santos	1	unknown	unknown	unknown	Brazil/GO-IAL4849/2020
Claudio Tavares Sacchi, Claudia Regina Gonçalves, Erica Valessa Ramos Gomes, Karoline Rodrigues Campos	6	unknown	unknown	unknown	Brazil/SC-1327/2021,Brazil/GO-1214/2021,Brazil/AM-989/2020,Brazil/AM-1035/2021,Brazil/AM-1047/2021,Brazil/AM-1062/2021
Rodrigo Guarischi, Paulo Pierry, Adriano Bonaldi, Cristina Oliveira, Bianca Cota, Angelica Hristov, Lidia Yamamoto, Rodrigo Salazar, Annelise Lopes, Jose Levi	22	unknown	unknown	unknown	Brazil/MG-NXBS1578GENOV701219027313/2021,Brazil/PI-NVBS788GENOV827555156637/2021,Brazil/SE-NVBS806GENOV827560455886/2021,Brazil/RJ-NXBS1807GENOV700912256136/2021,Brazil/MS-NXBS263GENOV45614806211/2021,Brazil/MS-NVBS16GENOV045614779232/2021,Brazil/RJ-NXBS761GENOV700906382919/2021,Brazil/PR-NVBS868GENOV827651356788/2021,Brazil/PE-NXBS2482GENOV827698671509/2021,Brazil/RJ-NVBS628GENOV807515174673/202…
Fabio Miyajima, Veridiana Pessoa Miyajima, Fernando Braga Stehling, Thais de Oliveira Costa, Thais Ferreira de Oliveira, Joaquim César do Nascimento Sousa Junior, Jamille Maria Mendes Bezerra, Ticiane Cavalcante de Souza, Francisco Eder de Moura Lopes, Pedro Miguel Carneiro Jeronimo, Cleber Furtado Aksenen, Suzana Porto Almeida e Lucas Delerino	10	unknown	unknown	unknown	Brazil/CE-FIOCRUZ-00306/2021,Brazil/CE-FIOCRUZ-00185/2021,Brazil/CE-FIOCRUZ-00128/2021,Brazil/CE-FIOCRUZ-00280/2021,Brazil/CE-FIOCRUZ-00084/2021,Brazil/CE-FIOCRUZ-00213/2021,Brazil/CE-FIOCRUZ-00074/2021,Brazil/CE-FIOCRUZ-00161/2021,Brazil/CE-FIOCRUZ-00165/2021,Brazil/CE-FIOCRUZ-00086/2021
Alessandra P Lamarca, Luiz G P de Almeida, Ronaldo da Silva F Jr,Douglas Terra Machado, Alexandra L Gerber, Ana Paula de C Guimarães, Cirley Maria de Oliveira Lobato, Aline de Freitas Souza, Rutilene B. Souza, Andreas Stocker, Janete Taynã Nascimento Rodrigues, Luiz Fellype Alves de Souza, Janaína Mazaro, Ana Tereza R Vasconcelos	1	unknown	unknown	unknown	Brazil/AC-LNCC-00082/2021
Maria do Carmo Debur Rossa, Guilherme Nardi Becker, Mayra Presibella Giacomini, Nelson Quallio Marques, Irina Nastassja Riediger	3	unknown	unknown	unknown	Brazil/PR-23250/2021,Brazil/PR-OPAS-23088/2021,Brazil/PR-23353/2021
Paola Resende, Luciana Appolinario, Fernando Motta, Elisa Cavalcante Pereira, Ighor Arantes, Alice Sampaio Rocha, Bruna Mendonça da Silva, Jéssica Graça Macedo de Carvalho, Larissa Macedo Pinto, Victor Guimaraes, Irina Riediger, Aline Moreira, Thiago Estevam Parente, Bruna Lapinscki, Sonia Raboni, Marilda Siqueira on behalf of the Fiocruz COVID-19 Genomic Surveillance Network	8	unknown	unknown	unknown	Brazil/PR-FIOCRUZ-59201/2021,Brazil/PR-FIOCRUZ-59115/2021,Brazil/PR-FIOCRUZ-59601/2021,Brazil/PR-FIOCRUZ-59105/2021,Brazil/PR-FIOCRUZ-59164/2021,Brazil/PR-FIOCRUZ-59160/2021,Brazil/PR-FIOCRUZ-59126/2021,Brazil/PR-FIOCRUZ-59629/2021
Mauro de Medeiros Oliveira, Michelle Orane Schemberger, Andreia Akemi Suzukawa, Irina Nastassja Riediger, Maria do Carmo Debur, Guilherme Becker, Paola Cristina Resende, Tiago Gräf, Eduardo Balsanelli, Valter Antônio de Baura, Emanuel Maltempi de Souza, Fábio de Oliveira Pedrosa, Lysangela Ronalte Alves, Lucas Blanes, Sheila Cristina Nardeli, Alessandra De Melo Aguiar, Letusa Albrecht, Dalila Zan…	3	unknown	unknown	unknown	Brazil/PR-FIOCRUZ-HF281/2021,Brazil/PR-FIOCRUZ-HF256/2021,Brazil/PR-FIOCRUZ-HF274/2021
Alessandra P Lamarca, Luiz G P de Almeida, Ronaldo da Silva F Jr,Douglas Terra Machado, Alexandra L Gerber, Ana Paula de C Guimarães, Cirley Maria de Oliveira Lobato, Andreas Stocker, Luiz Fellype Alves de Souza, Ana Tereza R Vasconcelos	2	unknown	unknown	unknown	Brazil/AC-MB-04771/2021,Brazil/AC-V-0976/2021
Claudio Tavares Sacchi, Claudia Regina Gonçalves, Erica Valessa Ramos Gomes, Karoline Rodrigues Campos, Caio Vinicius Dias Lopes, Leonardo Jose Tadeu de Araujo, Katia Correa de Oliveira Santos	1	unknown	unknown	unknown	Brazil/SP-2380/2021
Brenes Hebleen, Camacho Erwin, Campos-Sanchez Rebeca, Ceballos Ana, Cordero Estela, Cristancho Marco, Duarte Francisco, Fernandez-Do Porto Dario, Herrera-Estrella Alfredo, Jimenez-Moraila Beatriz, Kreuze Jan, Mireles-Rivera Guadalupe, Molina-Mora Jose, Munoz-Medina Jose Esteban, Negri Tatiana, Nunes Gisele, Oliveira Guilherme, Oliveira Renato, Reales-Gonzalez Jhonnatan, Remes-Lenicov Federico, Re…	1	unknown	unknown	unknown	Colombia/DC-CABANA-COL-UdeA-UCR-INCIENSA-ITV-UBA-UGA-IMSS-UPC-CVU5470/2021
Tatianne Costa Negri, Amanda Vidal, Ândrea Kely Campos Ribeiro dos Santos, Guilherme Oliveira	1	unknown	unknown	unknown	Brazil/PA-ITV-1694/2021
Marcelo Henrique dos Santos Paiva, Cassia Docena, Matheus Filgueira Bezerra, Filipe Zimmer Dezordi, Leandro de Mattos, Antônio Marinho, Túlio de Lima Campos, Lais Ceschini Machado, Lilian Caroliny Amorim Silva, Gustavo Barbosa de Lima, Alexandre Freitas da Silva, Sinval Pinto Brandão Filho, Constância Flávia Junqueira Ayres, Gabriel Luz Wallau, Vladimir Costa Silva, Jacenir Reis dos Santos Mallet…	4	unknown	unknown	unknown	Brazil/PI-FIOCRUZ-IAM3849/2021,Brazil/PI-FIOCRUZ-IAM4008/2021,Brazil/PI-FIOCRUZ-IAM3854/2021,Brazil/PI-FIOCRUZ-IAM3858/2021
Paola Resende, Luciana Appolinario, Fernando Motta, Anna Carolina Paixao, Ana Carolina Mendonca, Alice Sampaio Rocha, Tainá Moreira Martins Venas, Elisa Cavalcante Pereira, Renata Serrano Lopes, Cliomar Alves dos Santos, Marilda Siqueira on behalf of the Fiocruz COVID-19 Genomic Surveillance Network	8	unknown	unknown	unknown	Brazil/SE-FIOCRUZ-10193/2021,Brazil/SE-FIOCRUZ-10186/2021,Brazil/SE-FIOCRUZ-8460/2021,Brazil/SE-FIOCRUZ-10213/2021,Brazil/SE-FIOCRUZ-17898/2021,Brazil/SE-FIOCRUZ-17892/2021,Brazil/SE-FIOCRUZ-10271/2021,Brazil/SE-FIOCRUZ-10259/2021
Laise de Moraes, Francys A Rangel, Eduardo Oyama, Laila A da Silva, Marina Cucco, Pedro Silveira, Tiago Graf, Clarissa Araújo Gurgel, Leonardo Paiva Farias, Bruno Bezerril Andrade, Camila I. de Oliveira, Ricardo Khouri on behalf of the Fiocruz COVID-19 Genomic Surveillance Network.	2	unknown	unknown	unknown	Brazil/BA-FIOCRUZ-PVM68477/2021,Brazil/BA-FIOCRUZ-PVM66685/2021
Deyvid Amgarten, Fernanda de Mello Malta, Raquel Riyuzo, Ana Paula Moreira Salles, Pedro Henrique Sebe Rodrigues, Alexandre Hideaki Takara, Anelisie da Silva Santos, Erick Gustavo Dorlass, Marcio Anunciacao Menezes, João Renato Rebello Pinho	2	unknown	unknown	unknown	Brazil/SP-HIAE-ID229/2021,Brazil/SP-HIAE-ID172/2021
Paola Resende, Fabio Miyajima, Luciana Appolinario, Fernando Motta, Anna Carolina Paixao, Ana Carolina Mendonca, Alice Sampaio Rocha, Taina Venas, Elisa Cavalcante Pereira, Renata Serrano Lopes, Marilda Siqueira on behalf of the Fiocruz COVID-19 Genomic Surveillance Network	4	unknown	unknown	unknown	Brazil/CE-FIOCRUZ-6565/2021,Brazil/CE-FIOCRUZ-6559/2021,Brazil/CE-FIOCRUZ-6587/2021,Brazil/CE-FIOCRUZ-6578/2021
Laise de Moraes, Francys A Rangel, Eduardo Oyama, Laila A da Silva, Marina Cucco, Pedro Silveira, Tiago Graf, Clarissa Araujo Gurgel, Leonardo Paiva Farias, Bruno Bezerril Andrade, Camila I. de Oliveira, Ricardo Khouri on behalf of the Fiocruz COVID-19 Genomic Surveillance Network.	1	unknown	unknown	unknown	Brazil/BA-FIOCRUZ-PVM60138/2021
Paola Resende, Luciana Appolinario, Fernando Motta, Anna Carolina Paixao, Ana Carolina Mendonca, Alice Sampaio Rocha, Taina Venas, Elisa Cavalcante Pereira, Renata Serrano Lopes, Valnete Andrade, Marilda Siqueira on behalf of the Fiocruz COVID-19 Genomic Surveillance Network	9	unknown	unknown	unknown	Brazil/PA-FIOCRUZ-14606/2021,Brazil/PA-FIOCRUZ-9238/2021,Brazil/PA-FIOCRUZ-9214/2021,Brazil/PA-FIOCRUZ-9218/2021,Brazil/PA-FIOCRUZ-9204/2021,Brazil/PA-FIOCRUZ-9216/2021,Brazil/PA-FIOCRUZ-14613/2021,Brazil/PA-FIOCRUZ-9210/2021,Brazil/PA-FIOCRUZ-14605/2021
Mariana Pires de Campos Telles, Daniela de Melo e Silva, Elisangela de Paula Silveira Lacerda, Renata de Oliveira Dias, Rhewter Nunes, Cintia Pelegrineti Targueta de Azevedo Brito, Ramilla dos Santos Braga, Thais Guimarães Castro, Thays Millena Alves Pedroso, Amanda Alves de Melo, Francyelli Mello Andrade	1	unknown	unknown	unknown	Brazil/GO-LABSAUDE-110/2021
Paola Resende, Luciana Appolinario, Fernando Motta, Anna Carolina Paixao, Ana Carolina Mendonca, Alice Sampaio Rocha, Taina Venas, Elisa Cavalcante Pereira, Renata Serrano Lopes, Agatha Cristinne Prudencio Soares, Ighor Leonardo Arantes Gomes, Irina Riediger, Marilda Siqueira on behalf of the Fiocruz COVID-19 Genomic Surveillance Network	2	unknown	unknown	unknown	Brazil/PR-FIOCRUZ-29836/2021,Brazil/PR-FIOCRUZ-29859/2021
Claudio Tavares Sacchi, Claudia Regina Gonçalves, Erica Valessa Ramos Gomes, Karoline Rodrigues Campos, Katia Correa de Oliveira Santos, Ana Lucia de Carvalho Avelino, Fabiana Cristina Pereira dos Santos	1	unknown	unknown	unknown	Brazil/SP-1030/2021
Paola Resende, Luciana Appolinario, Fernando Motta, Anna Carolina Paixao, Ana Carolina Mendonca, Alice Sampaio Rocha, Renata Serrano Lopes, Lidio Gonçalves Lima Neto, Marilda Siqueira on behalf of the Fiocruz COVID-19 Genomic Surveillance Network	9	unknown	unknown	unknown	Brazil/MA-FIOCRUZ-11459/2021,Brazil/MA-FIOCRUZ-11458/2021,Brazil/MA-FIOCRUZ-11464/2021,Brazil/MA-FIOCRUZ-11476/2021,Brazil/MA-FIOCRUZ-11457/2021,Brazil/MA-FIOCRUZ-11487/2021,Brazil/MA-FIOCRUZ-11480/2021,Brazil/MA-FIOCRUZ-11469/2021,Brazil/MA-FIOCRUZ-11509/2021
Dimas Tadeu Covas, Antonio Jorge Martins, Claudia Renata dos Santos Barros, David Schlesinger, Debora Botequio Moretti, Elaine Cristina Marqueze, Elaine Vieira Santos, Evandra Strazza Rodrigues, Rodrigo Proto de Siqueira, VV Cantarelli, Heidge Fukumasu, Jayme Augusto de Souza-Neto, José Salvatore Leister Patané, Luiz Alcantara, Luiz Lehmann Coutinho, Maria Carolina Elias, Maurício Lacerda Nogueir…	2	unknown	unknown	unknown	Brazil/RS-REDE-IB-24942-62-RioGrande/2021,Brazil/RS-REDE-IB-16994-16-Pelotas/2021
Paola Resende, Luciana Appolinario, Fernando Motta, Anna Carolina Paixao, Ana Carolina Mendonca, Alice Sampaio Rocha, Renata Serrano Lopes, Tiago Graf, Ricardo Khouri, Marilda Siqueira on behalf of the Fiocruz COVID-19 Genomic Surveillance Network	1	unknown	unknown	unknown	Brazil/BA-FIOCRUZ-7029/2021
Paola Resende, Andreia Santos Costa, Marcia Socorro Pereira Cavalcante, Anne Caroline da Silva Soledade, Lindomar dos Anjos Silva, Luciana Appolinario, Fernando Motta, Anna Carolina Paixao, Ana Carolina Mendonca, Ighor Leonardo Arantes Gomes, Agatha Cristinne Prudencio, Alice Sampaio Rocha, Taina Venas, Elisa Cavalcante Pereira, Renata Serrano Lopes, Marilda Siqueira on behalf of the Fiocruz COVI…	3	unknown	unknown	unknown	Brazil/AP-FIOCRUZ-32330/2021,Brazil/AP-FIOCRUZ-32317/2021,Brazil/AP-FIOCRUZ-32345/2021
Valdinete Nascimento, Victor Souza, André Corado, Fernanda Nascimento, George Silva, Ágatha Costa, Debora Duarte, Luciana Gonçalves, Matilde Mejía, Karina Pessoa, Maria Júlia Brandão, Michele Jesus, Felipe Naveca on behalf of the Fiocruz COVID-19 Genomic Surveillance Network	1	unknown	unknown	unknown	Brazil/AM-FIOCRUZ-20143138FN-R2/2020
Dimas Tadeu Covas, Antonio Jorge Martins, Claudia Renata dos Santos Barros, David Schlesinger, Debora Botequio Moretti, Elaine Cristina Marqueze, Elaine Vieira Santos, Evandra Strazza Rodrigues, Heidge Fukumasu, Jayme Augusto de Souza-Neto, José Salvatore Leister Patané, Luiz Alcantara, Luiz Lehmann Coutinho, Maria Carolina Elias, Maurício Lacerda Nogueira, Rafael dos Santos Bezerra, Raul Machado…	5	unknown	unknown	unknown	Brazil/SP-IB_102837/2021,Brazil/SP-IB_102849/2021,Brazil/SP-IB_102817/2021,Brazil/SP-IB_102801/2021,Brazil/SP-IB_103593/2021
Paola Resende, Luciana Appolinario, Fernando Motta, Anna Carolina Paixao, Ana Carolina Mendonca, Alice Sampaio Rocha, Taina Venas, Elisa Cavalcante Pereira, Renata Serrano Lopes, Anderson Brandao Leite, Marilda Siqueira on behalf of the Fiocruz COVID-19 Genomic Surveillance Network	22	unknown	unknown	unknown	Brazil/AL-FIOCRUZ-4288/2021,Brazil/AL-FIOCRUZ-8963/2021,Brazil/AL-FIOCRUZ-8949/2021,Brazil/AL-FIOCRUZ-11163/2021,Brazil/AL-FIOCRUZ-8946/2021,Brazil/AL-FIOCRUZ-8955/2021,Brazil/AL-FIOCRUZ-8958/2021,Brazil/AL-FIOCRUZ-8936/2021,Brazil/AL-FIOCRUZ-4782/2021,Brazil/RS-FIOCRUZ-33255/2021,Brazil/AL-FIOCRUZ-11168/2021,Brazil/AL-FIOCRUZ-8941/2021,Brazil/AL-FIOCRUZ-11171/2021,Brazil/AL-FIOCRUZ-18755/2021,Br…
Paola Resende, Jayme Augusto de Souza Neto, Rejane Maria Tommasini, Leonardo Nazario de Moraes, Felipe Allan da Silva Costa, Patricia Akemi Assato, Luciana Appolinario, Fernando Motta, Anna Carolina Paixao, Ana Carolina Mendonca, Alice Sampaio Rocha, Taina Venas, Elisa Cavalcante Pereira, Renata Serrano Lopes, Marilda Siqueira on behalf of the Fiocruz COVID-19 Genomic Surveillance Network	2	unknown	unknown	unknown	Brazil/SP-FIOCRUZ-35862/2021,Brazil/SP-FIOCRUZ-36441/2021
Pylro,V., Barcante,J., Cherem,J., Luciano,P., Fernandes,G., Melo,D.	1	unknown	unknown	unknown	Brazil/un-UFLA-1061/2021
Valdinete Nascimento, Victor Souza, André Corado, Fernanda Nascimento, George Silva, Karina Pessoa, Matilde Mejía, Luciana Gonçalves, Maria Júlia Brandão, Felipe Naveca	1	unknown	unknown	unknown	Brazil/AM-FIOCRUZ-21891075GAA/2021
Paola Resende, Luciana Appolinario, Fernando Motta, Anna Carolina Paixao, Ana Carolina Mendonca, Alice Sampaio Rocha, Ighor Arantes, Agatha Soares, Taina Venas, Elisa Cavalcante Pereira, Renata Serrano Lopes, Valnete Andrade, Marilda Siqueira on behalf of the Fiocruz COVID-19 Genomic Surveillance Network	1	unknown	unknown	unknown	Brazil/PA-FIOCRUZ-47280/2021
Luiz G P de Almeida, Alessandra P Lamarca, Ronaldo da Silva F Jr, Liliane Cavalcante, Alexandra L Gerber, Ana Paula de C Guimaraes, Douglas Terra Machado, Cassia Alves, Diana Mariani, Cintia Policarpo, Gleidson da Silva de Oliveira, Mario Sergio Ribeiro, Silvia Carvalho, Flavio Dias da Silva, Marcio Henrique de Oliveira Garcia, Leandro Magalhaes de Souza, Cristiane Gomes da Silva, Caio Luiz Perei…	2	unknown	unknown	unknown	Brazil/RJ-LNN01366/2021,Brazil/PB-LNN01826/2021
Ricardo Khouri, Marina Cucco, Tiago Graf, Clarissa Araújo Gurgel, Leonardo Paiva Farias, Bruno Bezerril Andrade, Camila I. de Oliveira on behalf of the Fiocruz COVID-19 Genomic Surveillance Network.	3	unknown	unknown	unknown	Brazil/BA-FIOCRUZ-PVM54579/2021,Brazil/BA-FIOCRUZ-PVM54706/2021,Brazil/BA-FIOCRUZ-PVM54702/2021
Claudio Tavares Sacchi, Claudia Regina Gonçalves, Karoline Rodrigues Campos, Caio Vinicius Dias Lopes, Marlon Benedito Nascimento Santos	1	unknown	unknown	unknown	Brazil/PI-IAL-4694/2021
Claudio Tavares Sacchi, Claudia Regina Gonçalves, Erica Valessa Ramos Gomes, Karoline Rodrigues Campos, Caio Vinicius Dias Lopes, Leonardo Jose Tadeu de Araujo	5	unknown	unknown	unknown	Brazil/SP-3086/2021,Brazil/SP-2245/2021,Brazil/SP-2952/2021,Brazil/MS-3358/2021,Brazil/SP-2746/2021
Instituto Butantan: Alexander Roberto Precioso, Dimas Tadeu Covas, Sandra Coccuzzo Sampaio, Maria Carolina Elias, José Salvatore Leister Patané, Vincent Louis Viala, Antonio Jorge Martins, Ricardo Haddad, Claudia Renata dos Santos Barros, Elaine Cristina Marqueze, Raul Machado Neto, Debora Botequio Moretti. Centro de Genômica Funcional da ESALQ: Luiz Lehmann Coutinho, Ricardo Augusto Brassaloti, …	3	unknown	unknown	unknown	Brazil/SP-827775/2021,Brazil/SP-827440/2021,Brazil/SP-833689/2021
Fernando Antonio Vinhal dos Santos, Erika Lopes Rocha Batista, Alessandro Leonardo Alvares Magalhaes, Raphael Bessa Parmigiane, Frederico Rodrigues Vinhal, Sabrina Sara Moreira Duarte, Danielle de Paiva Rezende, Lucas Carlos Gomes Pereira, Paola Cristina Resende Silva	2	unknown	unknown	unknown	Brazil/GO-HLAGYN-1406164/2021,Brazil/GO-HLAGYN-1453528/2021
Fernando Antonio Vinhal dos Santos, Erika Lopes Rocha Batista, Alessandro Leonardo Alvares Magalhaes, Frederico Rodrigues Vinhal, Sabrina Sara Moreira Duarte, Danielle de Paiva Rezende, Lucas Carlos Gomes Pereira, Paola Cristina Resende Silva	1	unknown	unknown	unknown	Brazil/GO-HLAGYN-1583081/2021
Thaís Silva, Eneida Oliveira, Anna Salim, André Menezes, Rubens do Monte Neto, Gabriel Fernandes, Pedro Alves	1	unknown	unknown	unknown	Brazil/MG-FIOCRUZ-26/2021
Paola Resende, Luciana Appolinario, Fernando Motta, Anna Carolina Paixao, Ana Carolina Mendonca, Alice Sampaio Rocha, Taina Venas, Elisa Cavalcante Pereira, Renata Serrano Lopes, Andre Felipe Leal Bernardes, Marilda Siqueira on behalf of the Fiocruz COVID-19 Genomic Surveillance Network	4	unknown	unknown	unknown	Brazil/MG-FIOCRUZ-9378/2021,Brazil/MG-FIOCRUZ-8222/2021,Brazil/MG-FIOCRUZ-8230/2021,Brazil/MG-FIOCRUZ-15315/2021
Marcelo Henrique dos Santos Paiva, Duschinka Ribeiro Duarte Guedes, Cássia Docena, Matheus Filgueira Bezerra, Filipe Zimmer Dezordi, Laís Ceschini Machado, Larissa Krokovsky, Elisama Helvecio, Alexandre Freitas da Silva, Antonio Mauro Rezende, Sinval Pinto Brandão Filho, Constância Flávia Junqueira Ayres, Gabriel Luz Wallau	2	unknown	unknown	unknown	Brazil/PE-FIOCRUZ-IAM1691/2021,Brazil/PE-FIOCRUZ-IAM1653/2021
Erick Gustavo Dorlass, Karine Lima Lourenço, Rubens Daniel Miserani Magalhães, Hugo Sato, Alex Fiorini, Renata Peixoto, Helena Perez Coelho, Ana Paula Salles Fernandes, Bruna Larotonda Telezynski, Guilherme Pereira Scagion, Tatiana Ometto, Luciano Matsumiya Thomazelli, Danielle Bruna Leal Oliveira, Edison Luiz Durigon, Flavio Fonseca e Santuza Teixeira	1	unknown	unknown	unknown	Brazil/SP-HIDV5017A/2021
Priscila Farias Tempaku, Juliana Nogueira Martins Rodrigues, Erika Rodrigues de Oliveira, Soraya Sgambatti de Andrade, Debora Ribeiro Ramadan, Sergio Tufik	1	unknown	unknown	unknown	Brazil/SP-AFIP/2021
Paola Resende, Nancy Belei, Luciana Appolinario, Fernando Motta, Anna Carolina Paixao, Ana Carolina Mendonca, Alice Sampaio Rocha, Renata Serrano Lopes, Marilda Siqueira on behalf of the Fiocruz COVID-19 Genomic Surveillance Network	2	unknown	unknown	unknown	Brazil/SP-FIOCRUZ-12410/2021,Brazil/SP-FIOCRUZ-12447/2021
Isadora Cristina de Siqueira, Aquiles Assunção Camelier, Elves A.P. Maciel, Margarida Celia L. C. Neves, Carolina Kymie Vasques Nonaka, Karoline Almeida Félix de Sousa, Victor Costa Araujo, Yasmin Santos Freitas Macêdo, Aurea Angelica Paste, Bruno Solano de Freitas Souza, Tiago Gräf	3	unknown	unknown	unknown	Brazil/BA-HA03/2020,Brazil/BA-HA01/2020,Brazil/BA-HA02/2020
Paola Resende, Luciana Appolinario, Fernando Motta, Anna Carolina Paixao, Ighor Leonardo Arantes, Agatha Soares, Ana Carolina Mendonca, Alice Sampaio Rocha, Taina Venas, Elisa Cavalcante Pereira, Renata Serrano Lopes, Irina Riediger, Marilda Siqueira on behalf of the Fiocruz COVID-19 Genomic Surveillance Network	3	unknown	unknown	unknown	Brazil/SC-FIOCRUZ-45042/2021,Brazil/PR-FIOCRUZ-9281/2021,Brazil/PR-FIOCRUZ-9316/2021
Marcelo Henrique dos Santos Paiva, Cassia Docena, Matheus Filgueira Bezerra, Filipe Zimmer Dezordi, Leandro de Mattos, Antônio Marinho da Silva Neto, Túlio de Lima Campos, Lais Ceschini Machado, Lilian Caroliny Amorim Silva, Gustavo Barbosa de Lima, Alexandre Freitas da Silva, Sinval Pinto Brandão Filho, Constância Flávia Junqueira Ayres, Gabriel Luz Wallau, Vladimir Costa Silva, Jacenir Reis dos…	1	unknown	unknown	unknown	Brazil/PI-FIOCRUZ-FioPi35/2021
Paola Resende, Luciana Appolinario, Fernando Motta, Anna Carolina Paixao, Ana Carolina Mendonca, Ighor Leonardo Arantes Gomes, Agatha Cristinne Prudencio, Alice Sampaio Rocha, Taina Venas, Elisa Cavalcante Pereira, Renata Serrano Lopes, Marilda Siqueira on behalf of the Fiocruz COVID-19 Genomic Surveillance Network	1	unknown	unknown	unknown	Brazil/RJ-FIOCRUZ-27260/2021
Paola Resende, Luciana Appolinario, Fernando Motta, Anna Carolina Paixao, Ana Carolina Mendonca, Alice Sampaio Rocha, Taina Venas, Elisa Cavalcante Pereira, Renata Serrano Lopes, Irina Riediger, Marilda Siqueira on behalf of the Fiocruz COVID-19 Genomic Surveillance Network	2	unknown	unknown	unknown	Brazil/PR-FIOCRUZ-28443/2021,Brazil/PR-FIOCRUZ-29383/2021
Vagner Fonseca et al,	1	unknown	unknown	unknown	Brazil/ES-FUNED-320300774/2021
Thaís Silva, Priscilla Filgueiras, Camila Corsini, Sarah Gomes, Nathalie Almeida, Daniel Miranda, Wander Jeremias, Alana Oliveira, Raquel Vilela, Mozar de Castro, Raphael Silva, Rafaella Fortini, Anna Salim, Rubens do Monte Neto, Gabriel Fernandes, Pedro Alves	1	unknown	unknown	unknown	Brazil/MG-FIOCRUZ-45/2021
Fernando Antonio Vinhal dos Santos, Frederico Rodrigues Vinhal, Sabrina Sara Moreira Duarte, Lucas Carlos Gomes Pereira, Kamila Oliveira Reis De Freitas, Nubia Silva Araújo, Gladstone Rodrigues da Cunha Filho, Elaize Maria Gomes de Paula	1	unknown	unknown	unknown	Brazil/MG-HLAGYN-1891467/2021
Paola Resende, Luciana Appolinario, Fernando Motta, Anna Carolina Paixao, Ana Carolina Mendonca, Alice Sampaio Rocha, Renata Serrano Lopes, Darcita Buerger Rovaris, Sandra Bianchini Fernandes, Marilda Siqueira on behalf of the Fiocruz COVID-19 Genomic Surveillance Network	3	unknown	unknown	unknown	Brazil/SC-FIOCRUZ-13111/2021,Brazil/SC-FIOCRUZ-13109/2021,Brazil/SC-FIOCRUZ-13113/2021
Paola Resende, Luciana Appolinario, Fernando Motta, Anna Carolina Paixao, Ana Carolina Mendonca, Alice Sampaio Rocha, Taina Venas, Elisa Cavalcante Pereira, Renata Serrano Lopes, Rubens Pasa, Marilda Siqueira on behalf of the Fiocruz COVID-19 Genomic Surveillance Network	1	unknown	unknown	unknown	Brazil/MG-FIOCRUZ-15959/2021
Ana Paula Muterle Varela, Janira Prichula, Richard Steiner Salvato, Fernando Hayashi Sant’Anna, Tatiana Schäffer Gregianini, Letícia Garay Martins, Adriana Seixas, Fabiana Quoos Mayer, Ana B. G. Veiga	2	unknown	unknown	unknown	Brazil/RS-UFCSPA_LACEN-12365/2021,Brazil/RS-UFCSPA_LACEN-31796/2021
NAPI-Genômica (Novos Arranjo de Pesquisa e Inovação em Genômica): Ademar Dantas da Cunha Júnior Adriano Ferrasa Adriano Mondini Aldo Przybysz Alessandra Lourenço Cecchini Armani Alex Sandro Jorge Alexandra Ivo de Medeiros Alexandre Maller Aline Cristina Batista Rodrigues Johann Ana Lucia Ferreira Ana Marisa Fusco Almeida Anderson Joel Martino Andrade André Luís Laforga Vanzela Andrea Duarte Doetz…	1	unknown	unknown	unknown	Brazil/PR-IPEC-216/2021
Cecília Artico Banho; Lívia Sacchetto; Fábio Sossai Possebon; Leila Sabrina Ullmann; Cíntia Bittar; Guilherme Campos; Helena Lage Ferreira; Jorge A. Petroli Marchesi; Maisa C. Pereira Parra; Marília Moraes; Paula Rahal; Paulo Inacio da Costa; João Pessoa Araújo Jr.; Maurício L. Nogueira.	1	unknown	unknown	unknown	Brazil/SP-SJRP310/2021
Claudio Tavares Sacchi, Claudia Regina Gonçalves, Karoline Rodrigues Campos, Caio Vinicius Dias Lopes, Leonardo Tadeu de Araujo, Marlon Benedito Nascomento Santos	1	unknown	unknown	unknown	Brazil/MS-4167/2021
Dayane Azevedo Padilha, Renato Simões Moreira, Vilmar Benetti Filho,Tatiany Aparecida Teixeira Soratto, Julia Kinetz Wachter, Guilherme Augusto Maia, Eric Kazuo Kawagoe, Carolina Leite Martins, Fernando Hartmann Barazzetti, Marcos André Schörne, Paula Sacchet, Antuani Baptistela, Aline Daina Schlindwein, Darcita Buerger Rovaris, Marlei Pickler Debiasi dos Anjos, Fernanda Roesene Melo, Guilherme T…	1	unknown	unknown	unknown	Brazil/SC-UFSC-160/2021
Pylro,V., Cherem,J., Luciano,P., Fernandes,G., Melo,D., Barcante,J.	1	unknown	unknown	unknown	Brazil/un-UFLA-3048/2021
Tatianne Costa Negri, Amanda Vidal, Mirleide Cordeiro dos Santos, Guilherme Oliveira	1	unknown	unknown	unknown	Brazil/PA-ITV-178544/2021
Paola Resende, Luciana Appolinario, Fernando Motta, Alice Sampaio Rocha, Elisa Cavalcante Pereira, Renata Serrano Lopes, Ighor Arantes, Bruna Mendonça da Silva, Jéssica Graça Macedo de Carvalho, Larissa Macedo Pinto, Victor Guimaraes, Marilda Siqueira on behalf of the Fiocruz COVID-19 Genomic Surveillance Network	1	unknown	unknown	unknown	Brazil/RJ-FIOCRUZ-25781/2021
Natalia Rego, Alicia Costábile, Mercedes Paz, Cecilia Salazar, Paula Perbolianachis, Tamara Fernández, Ignacio Ferrés, Rodrigo Arce, Alvaro Fajardo, Mailen Arleo, Tania Possi, Inés Bellini, Lucia Bilbao, Natalia Reyes, Ma Noel Bentancor, Andrés Lizosaín, María José Benítez, Odhille Chappos, Melissa Duquía, Belén González, Luciana Griffero, Mauricio Méndez, Ma Pía Techera, Juan Zanetti, Bernardina…	1	unknown	unknown	unknown	Uruguay/CUY1-000129_UYSA/2021
Renata Dezengrini Slhessarenko, Fernando Lucas Melo, Bergman Morais Ribeiro, Francisco Scoffoni Kennedy de Azevedo, Thais Campos Cruz, Gessica Fernanda Colnago de Lima	1	unknown	unknown	unknown	Brazil/MT-UFMT-151/2021
Filipe Romero Rebello Moreira, Mirela D’arc, Diana Mariani, Alice Laschuk Herlinger, Francine Bittencourt Schiffler, Átila Duque Rossi, Isabela de Carvalho Leitão, Thamiris dos Santos Miranda, Matheus Augusto Calvano Cosentino, Marcelo Calado de Paula Tôrres, Raíssa Mirella dos Santos Cunha da Costa, Cássia Cristina Alves Gonçalves, Débora Souza Faffe, Rafael Mello Galliez, Orlando da Costa Ferre…	1	unknown	unknown	unknown	Brazil/RJ-LVM38226/2021
